# Supplementary material for: Cognitive enrichment in a social setting: assessing the use of a novel food maze in sanctuary-housed chimpanzees
Source: Primates. 2022 Jul 18;63(5):509–24. doi: 10.1007/s10329-022-00996-0 (PMC9463267; doi:10.1007/s10329-022-00996-0)
Supplement: Supplementary file 2 — Supplementary file2 (TXT 85 KB) [file 10329_2022_996_MOESM2_ESM.txt]

Subject	Sex	Age	Group	Rank	Date	session.number	Time	Erichment	Part.bin	Abnormal	Inactivity	AFFILIATIVE	AGONISTIC	ToolUse	SocialProximity	Participation	Abnormal.bin	AGONISTIC.bin
Africa	F	19	Mutamba	0.210	18/04/2019	1	AM	1	1	0.000000000	0.000000000	0.000000000	0.025641026	0.948717949	0.150000000	0.948717949	0	1
Africa	F	19	Mutamba	0.210	24/04/2019	2	AM	1	1	0.000000000	0.279069767	0.000000000	0.000000000	0.581395349	0.090909091	0.720930233	0	0
Africa	F	19	Mutamba	0.210	26/04/2019	3	AM	1	1	0.000000000	0.051282051	0.025641026	0.000000000	0.769230769	0.125000000	0.794871795	0	0
Africa	F	19	Mutamba	0.210	02/05/2019	4	AM	1	1	0.000000000	0.054054054	0.081081081	0.000000000	0.540540541	0.315789474	0.621621622	0	0
Africa	F	19	Mutamba	0.210	06/05/2019	5	AM	1	1	0.000000000	0.102564103	0.000000000	0.000000000	0.538461538	0.150000000	0.794871795	0	0
Africa	F	19	Mutamba	0.210	08/05/2019	6	AM	1	1	0.000000000	0.026315789	0.000000000	0.000000000	0.763157895	0.150000000	0.868421053	0	0
Africa	F	19	Mutamba	0.210	13/05/2019	7	AM	1	1	0.000000000	0.275000000	0.025000000	0.000000000	0.450000000	0.000000000	0.625000000	0	0
Africa	F	19	Mutamba	0.210	21/05/2019	8	AM	1	1	0.000000000	0.102564103	0.000000000	0.000000000	0.769230769	0.075000000	0.897435897	0	0
Africa	F	19	Mutamba	0.210	28/05/2019	9	AM	1	1	0.000000000	0.025641026	0.025641026	0.000000000	0.641025641	0.075000000	0.846153846	0	0
Africa	F	19	Mutamba	0.210	30/05/2019	10	AM	1	1	0.025641026	0.051282051	0.051282051	0.000000000	0.410256410	0.100000000	0.538461538	1	0
Africa	F	19	Mutamba	0.210	05/06/2019	11	AM	1	1	0.000000000	0.100000000	0.000000000	0.000000000	0.525000000	0.125000000	0.725000000	0	0
Africa	F	19	Mutamba	0.210	14/06/2019	12	AM	1	1	0.000000000	0.125000000	0.000000000	0.000000000	0.675000000	0.000000000	0.675000000	0	0
Africa	F	19	Mutamba	0.210	18/04/2019	1	PM	1	1	0.000000000	0.179487179	0.256410256	0.000000000	0.153846154	0.000000000	0.512820513	0	0
Africa	F	19	Mutamba	0.210	24/04/2019	2	PM	1	1	0.000000000	0.666666667	0.000000000	0.000000000	0.200000000	0.000000000	0.300000000	0	0
Africa	F	19	Mutamba	0.210	26/04/2019	3	PM	1	1	0.000000000	0.419354839	0.000000000	0.000000000	0.161290323	0.000000000	0.290322581	0	0
Africa	F	19	Mutamba	0.210	02/05/2019	4	PM	1	1	0.000000000	0.448275862	0.068965517	0.000000000	0.137931034	0.068965517	0.206896552	0	0
Africa	F	19	Mutamba	0.210	06/05/2019	5	PM	1	1	0.000000000	0.725000000	0.000000000	0.000000000	0.150000000	0.075000000	0.250000000	0	0
Africa	F	19	Mutamba	0.210	08/05/2019	6	PM	1	1	0.000000000	0.142857143	0.071428571	0.000000000	0.357142857	0.000000000	0.642857143	0	0
Africa	F	19	Mutamba	0.210	13/05/2019	7	PM	1	1	0.000000000	0.500000000	0.026315789	0.000000000	0.236842105	0.000000000	0.210526316	0	0
Africa	F	19	Mutamba	0.210	21/05/2019	8	PM	1	1	0.000000000	0.121212121	0.212121212	0.000000000	0.272727273	0.100000000	0.272727273	0	0
Africa	F	19	Mutamba	0.210	28/05/2019	9	PM	1	1	0.000000000	0.142857143	0.190476190	0.000000000	0.333333333	0.275000000	0.380952381	0	0
Africa	F	19	Mutamba	0.210	30/05/2019	10	PM	1	1	0.029411765	0.470588235	0.000000000	0.000000000	0.147058824	0.026315789	0.147058824	1	0
Africa	F	19	Mutamba	0.210	05/06/2019	11	PM	1	1	0.000000000	0.703703704	0.037037037	0.000000000	0.037037037	0.100000000	0.037037037	0	0
Africa	F	19	Mutamba	0.210	14/06/2019	12	PM	1	1	0.000000000	0.322580645	0.129032258	0.000000000	0.419354839	0.030303030	0.419354839	0	0
Africa	F	19	Mutamba	0.210	25/04/2019	1	AM	0	0	0.000000000	0.540540541	0.000000000	0.000000000	0.000000000	0.075000000	0.000000000	0	0
Africa	F	19	Mutamba	0.210	01/05/2019	2	AM	0	0	0.000000000	0.542857143	0.000000000	0.000000000	0.000000000	0.250000000	0.000000000	0	0
Africa	F	19	Mutamba	0.210	07/05/2019	3	AM	0	0	0.000000000	0.736842105	0.000000000	0.000000000	0.000000000	0.150000000	0.000000000	0	0
Africa	F	19	Mutamba	0.210	09/05/2019	4	AM	0	0	0.027027027	0.540540541	0.189189189	0.000000000	0.000000000	0.175000000	0.000000000	1	0
Africa	F	19	Mutamba	0.210	14/05/2019	5	AM	0	0	0.000000000	0.375000000	0.093750000	0.000000000	0.000000000	0.150000000	0.000000000	0	0
Africa	F	19	Mutamba	0.210	15/05/2019	6	AM	0	0	0.000000000	0.650000000	0.000000000	0.000000000	0.000000000	0.000000000	0.000000000	0	0
Africa	F	19	Mutamba	0.210	16/05/2019	7	AM	0	0	0.000000000	0.468750000	0.031250000	0.000000000	0.000000000	0.050000000	0.000000000	0	0
Africa	F	19	Mutamba	0.210	22/05/2019	8	AM	0	0	0.000000000	0.538461538	0.205128205	0.000000000	0.000000000	0.175000000	0.000000000	0	0
Africa	F	19	Mutamba	0.210	29/05/2019	9	AM	0	0	0.000000000	0.675675676	0.000000000	0.000000000	0.000000000	0.225000000	0.000000000	0	0
Africa	F	19	Mutamba	0.210	03/06/2019	10	AM	0	0	0.115384615	0.384615385	0.038461538	0.000000000	0.000000000	0.475000000	0.000000000	1	0
Africa	F	19	Mutamba	0.210	13/06/2019	11	AM	0	0	0.000000000	0.846153846	0.000000000	0.000000000	0.000000000	0.175000000	0.000000000	0	0
Africa	F	19	Mutamba	0.210	19/06/2019	12	AM	0	0	0.000000000	0.717948718	0.000000000	0.000000000	0.000000000	0.825000000	0.000000000	0	0
Africa	F	19	Mutamba	0.210	25/04/2019	1	PM	0	0	0.000000000	0.444444444	0.111111111	0.000000000	0.000000000	0.000000000	0.000000000	0	0
Africa	F	19	Mutamba	0.210	01/05/2019	2	PM	0	0	0.026315789	0.552631579	0.078947368	0.000000000	0.000000000	0.025000000	0.000000000	1	0
Africa	F	19	Mutamba	0.210	07/05/2019	3	PM	0	0	0.000000000	0.783783784	0.027027027	0.054054054	0.000000000	0.300000000	0.000000000	0	1
Africa	F	19	Mutamba	0.210	09/05/2019	4	PM	0	0	0.000000000	0.942857143	0.028571429	0.000000000	0.000000000	0.025000000	0.000000000	0	0
Africa	F	19	Mutamba	0.210	14/05/2019	5	PM	0	0	0.000000000	0.566666667	0.000000000	0.000000000	0.000000000	0.000000000	0.000000000	0	0
Africa	F	19	Mutamba	0.210	15/05/2019	6	PM	0	0	0.032258065	0.612903226	0.129032258	0.000000000	0.000000000	0.050000000	0.000000000	1	0
Africa	F	19	Mutamba	0.210	16/05/2019	7	PM	0	0	0.000000000	0.677419355	0.000000000	0.000000000	0.000000000	0.000000000	0.000000000	0	0
Africa	F	19	Mutamba	0.210	22/05/2019	8	PM	0	0	0.000000000	0.380952381	0.000000000	0.000000000	0.000000000	0.000000000	0.000000000	0	0
Africa	F	19	Mutamba	0.210	29/05/2019	9	PM	0	0	0.000000000	0.758620690	0.000000000	0.000000000	0.000000000	0.281250000	0.000000000	0	0
Africa	F	19	Mutamba	0.210	03/06/2019	10	PM	0	0	0.000000000	0.750000000	0.027777778	0.000000000	0.000000000	0.050000000	0.000000000	0	0
Africa	F	19	Mutamba	0.210	13/06/2019	11	PM	0	0	0.000000000	0.900000000	0.000000000	0.000000000	0.000000000	0.150000000	0.000000000	0	0
Africa	F	19	Mutamba	0.210	19/06/2019	12	PM	0	0	0.000000000	0.700000000	0.175000000	0.000000000	0.050000000	0.500000000	0.000000000	0	0
Bea	F	34	Bilinga	0.000	17/06/2019	1	AM	1	0	0.000000000	0.888888889	0.027777778	0.000000000	0.000000000	0.475000000	0.000000000	0	0
Bea	F	34	Bilinga	0.000	21/06/2019	2	AM	1	0	0.000000000	0.857142857	0.000000000	0.000000000	0.000000000	0.175000000	0.000000000	0	0
Bea	F	34	Bilinga	0.000	02/07/2019	3	AM	1	0	0.000000000	0.692307692	0.076923077	0.000000000	0.000000000	0.275000000	0.000000000	0	0
Bea	F	34	Bilinga	0.000	03/07/2019	4	AM	1	0	0.000000000	0.756756757	0.081081081	0.000000000	0.000000000	0.400000000	0.000000000	0	0
Bea	F	34	Bilinga	0.000	12/07/2019	5	AM	1	0	0.000000000	0.800000000	0.028571429	0.000000000	0.000000000	0.050000000	0.000000000	0	0
Bea	F	34	Bilinga	0.000	17/07/2019	6	AM	1	1	0.000000000	0.586206897	0.000000000	0.000000000	0.000000000	0.125000000	0.068965517	0	0
Bea	F	34	Bilinga	0.000	18/07/2019	7	AM	1	0	0.000000000	0.735294118	0.147058824	0.000000000	0.000000000	0.175000000	0.000000000	0	0
Bea	F	34	Bilinga	0.000	22/07/2019	8	AM	1	0	0.000000000	0.975000000	0.000000000	0.000000000	0.000000000	0.075000000	0.000000000	0	0
Bea	F	34	Bilinga	0.000	31/07/2019	9	AM	1	1	0.000000000	0.545454545	0.060606061	0.000000000	0.000000000	0.277777778	0.090909091	0	0
Bea	F	34	Bilinga	0.000	09/08/2019	10	AM	1	0	0.000000000	0.710526316	0.157894737	0.000000000	0.000000000	0.600000000	0.000000000	0	0
Bea	F	34	Bilinga	0.000	19/08/2019	11	AM	1	0	0.000000000	0.914285714	0.000000000	0.000000000	0.000000000	0.000000000	0.000000000	0	0
Bea	F	34	Bilinga	0.000	03/09/2019	12	AM	1	0	0.000000000	0.800000000	0.100000000	0.000000000	0.000000000	0.025000000	0.000000000	0	0
Bea	F	34	Bilinga	0.000	17/06/2019	1	PM	1	0	0.000000000	0.450000000	0.350000000	0.000000000	0.000000000	0.225806452	0.000000000	0	0
Bea	F	34	Bilinga	0.000	21/06/2019	2	PM	1	0	0.000000000	0.783783784	0.108108108	0.000000000	0.000000000	0.225000000	0.000000000	0	0
Bea	F	34	Bilinga	0.000	02/07/2019	3	PM	1	0	0.000000000	0.250000000	0.250000000	0.250000000	0.000000000	0.250000000	0.000000000	0	1
Bea	F	34	Bilinga	0.000	03/07/2019	4	PM	1	1	0.000000000	0.333333333	0.388888889	0.000000000	0.000000000	0.166666667	0.111111111	0	0
Bea	F	34	Bilinga	0.000	12/07/2019	5	PM	1	0	0.000000000	0.750000000	0.000000000	0.000000000	0.000000000	0.250000000	0.000000000	0	0
Bea	F	34	Bilinga	0.000	17/07/2019	6	PM	1	0	0.000000000	0.314285714	0.485714286	0.000000000	0.000000000	0.025000000	0.000000000	0	0
Bea	F	34	Bilinga	0.000	18/07/2019	7	PM	1	1	0.000000000	0.217391304	0.130434783	0.000000000	0.000000000	0.125000000	0.043478261	0	0
Bea	F	34	Bilinga	0.000	22/07/2019	8	PM	1	0	0.000000000	0.666666667	0.000000000	0.000000000	0.000000000	0.125000000	0.000000000	0	0
Bea	F	34	Bilinga	0.000	31/07/2019	9	PM	1	0	0.000000000	0.444444444	0.370370370	0.000000000	0.000000000	0.071428571	0.000000000	0	0
Bea	F	34	Bilinga	0.000	09/08/2019	10	PM	1	0	0.000000000	0.000000000	0.500000000	0.000000000	0.000000000	0.090909091	0.000000000	0	0
Bea	F	34	Bilinga	0.000	19/08/2019	11	PM	1	0	0.000000000	0.400000000	0.100000000	0.000000000	0.000000000	0.000000000	0.000000000	0	0
Bea	F	34	Bilinga	0.000	03/09/2019	12	PM	1	0	0.000000000	0.342105263	0.078947368	0.000000000	0.000000000	0.000000000	0.000000000	0	0
Bea	F	34	Bilinga	0.000	20/06/2019	1	AM	0	0	0.000000000	0.750000000	0.050000000	0.000000000	0.000000000	0.725000000	0.000000000	0	0
Bea	F	34	Bilinga	0.000	25/06/2019	2	AM	0	0	0.000000000	0.833333333	0.027777778	0.000000000	0.000000000	0.750000000	0.000000000	0	0
Bea	F	34	Bilinga	0.000	26/06/2019	3	AM	0	0	0.000000000	0.810810811	0.000000000	0.000000000	0.000000000	0.450000000	0.000000000	0	0
Bea	F	34	Bilinga	0.000	27/06/2019	4	AM	0	0	0.000000000	0.444444444	0.277777778	0.000000000	0.000000000	0.325000000	0.000000000	0	0
Bea	F	34	Bilinga	0.000	10/07/2019	5	AM	0	0	0.000000000	0.636363636	0.121212121	0.000000000	0.000000000	0.538461538	0.000000000	0	0
Bea	F	34	Bilinga	0.000	15/07/2019	6	AM	0	0	0.000000000	0.884615385	0.038461538	0.000000000	0.000000000	0.051282051	0.000000000	0	0
Bea	F	34	Bilinga	0.000	16/07/2019	7	AM	0	0	0.000000000	0.483870968	0.161290323	0.000000000	0.000000000	0.300000000	0.000000000	0	0
Bea	F	34	Bilinga	0.000	23/07/2019	8	AM	0	0	0.000000000	0.894736842	0.026315789	0.000000000	0.000000000	0.075000000	0.000000000	0	0
Bea	F	34	Bilinga	0.000	29/07/2019	9	AM	0	0	0.000000000	0.878787879	0.060606061	0.000000000	0.000000000	0.275000000	0.000000000	0	0
Bea	F	34	Bilinga	0.000	14/08/2019	10	AM	0	0	0.060606061	0.363636364	0.242424242	0.000000000	0.000000000	0.275000000	0.000000000	1	0
Bea	F	34	Bilinga	0.000	22/08/2019	11	AM	0	0	0.000000000	0.763157895	0.078947368	0.000000000	0.000000000	0.025000000	0.000000000	0	0
Bea	F	34	Bilinga	0.000	12/09/2019	12	AM	0	0	0.000000000	1.000000000	0.000000000	0.000000000	0.000000000	0.189189189	0.000000000	0	0
Bea	F	34	Bilinga	0.000	20/06/2019	1	PM	0	0	0.000000000	0.948717949	0.051282051	0.000000000	0.000000000	0.150000000	0.000000000	0	0
Bea	F	34	Bilinga	0.000	25/06/2019	2	PM	0	0	0.000000000	0.545454545	0.000000000	0.000000000	0.000000000	0.000000000	0.000000000	0	0
Bea	F	34	Bilinga	0.000	26/06/2019	3	PM	0	0	0.000000000	0.538461538	0.000000000	0.000000000	0.000000000	0.052631579	0.000000000	0	0
Bea	F	34	Bilinga	0.000	27/06/2019	4	PM	0	0	0.000000000	0.588235294	0.176470588	0.000000000	0.000000000	0.210526316	0.000000000	0	0
Bea	F	34	Bilinga	0.000	10/07/2019	5	PM	0	0	0.000000000	0.750000000	0.041666667	0.000000000	0.000000000	0.280000000	0.000000000	0	0
Bea	F	34	Bilinga	0.000	15/07/2019	6	PM	0	0	0.000000000	0.897435897	0.076923077	0.000000000	0.000000000	0.150000000	0.000000000	0	0
Bea	F	34	Bilinga	0.000	16/07/2019	7	PM	0	0	0.000000000	0.733333333	0.000000000	0.000000000	0.000000000	0.192307692	0.000000000	0	0
Bea	F	34	Bilinga	0.000	23/07/2019	8	PM	0	0	0.000000000	0.142857143	0.214285714	0.000000000	0.000000000	0.285714286	0.000000000	0	0
Bea	F	34	Bilinga	0.000	29/07/2019	9	PM	0	0	0.000000000	0.631578947	0.157894737	0.000000000	0.000000000	0.125000000	0.000000000	0	0
Bea	F	34	Bilinga	0.000	14/08/2019	10	PM	0	0	0.000000000	0.235294118	0.176470588	0.000000000	0.000000000	0.095238095	0.000000000	0	0
Bea	F	34	Bilinga	0.000	22/08/2019	11	PM	0	0	0.000000000	0.500000000	0.000000000	0.000000000	0.000000000	0.000000000	0.000000000	0	0
Bea	F	34	Bilinga	0.000	12/09/2019	12	PM	0	0	0.000000000	0.727272727	0.227272727	0.000000000	0.000000000	0.000000000	0.000000000	0	0
Bongo	M	19	Mutamba	1.000	18/04/2019	1	AM	1	1	0.000000000	0.250000000	0.107142857	0.000000000	0.035714286	0.100000000	0.035714286	0	0
Bongo	M	19	Mutamba	1.000	24/04/2019	2	AM	1	1	0.000000000	0.120000000	0.000000000	0.000000000	0.000000000	0.022727273	0.040000000	0	0
Bongo	M	19	Mutamba	1.000	26/04/2019	3	AM	1	0	0.000000000	0.600000000	0.028571429	0.000000000	0.000000000	0.025000000	0.000000000	0	0
Bongo	M	19	Mutamba	1.000	02/05/2019	4	AM	1	0	0.000000000	0.388888889	0.000000000	0.027777778	0.000000000	0.025641026	0.000000000	0	1
Bongo	M	19	Mutamba	1.000	06/05/2019	5	AM	1	0	0.000000000	0.517241379	0.000000000	0.000000000	0.000000000	0.000000000	0.000000000	0	0
Bongo	M	19	Mutamba	1.000	08/05/2019	6	AM	1	1	0.000000000	0.200000000	0.040000000	0.080000000	0.000000000	0.000000000	0.080000000	0	1
Bongo	M	19	Mutamba	1.000	13/05/2019	7	AM	1	0	0.000000000	0.545454545	0.000000000	0.090909091	0.090909091	0.000000000	0.000000000	0	1
Bongo	M	19	Mutamba	1.000	21/05/2019	8	AM	1	0	0.000000000	0.166666667	0.033333333	0.033333333	0.000000000	0.025000000	0.000000000	0	1
Bongo	M	19	Mutamba	1.000	28/05/2019	9	AM	1	0	0.000000000	0.588235294	0.000000000	0.000000000	0.000000000	0.000000000	0.000000000	0	0
Bongo	M	19	Mutamba	1.000	30/05/2019	10	AM	1	0	0.000000000	0.387096774	0.000000000	0.000000000	0.000000000	0.000000000	0.000000000	0	0
Bongo	M	19	Mutamba	1.000	05/06/2019	11	AM	1	0	0.000000000	0.333333333	0.148148148	0.000000000	0.000000000	0.200000000	0.000000000	0	0
Bongo	M	19	Mutamba	1.000	14/06/2019	12	AM	1	0	0.000000000	0.450000000	0.025000000	0.000000000	0.000000000	0.000000000	0.000000000	0	0
Bongo	M	19	Mutamba	1.000	18/04/2019	1	PM	1	0	0.028571429	0.457142857	0.000000000	0.028571429	0.000000000	0.000000000	0.000000000	1	1
Bongo	M	19	Mutamba	1.000	24/04/2019	2	PM	1	0	0.000000000	0.111111111	0.000000000	0.055555556	0.000000000	0.000000000	0.000000000	0	1
Bongo	M	19	Mutamba	1.000	26/04/2019	3	PM	1	0	0.000000000	0.150000000	0.100000000	0.100000000	0.000000000	0.025000000	0.000000000	0	1
Bongo	M	19	Mutamba	1.000	02/05/2019	4	PM	1	1	0.000000000	0.076923077	0.076923077	0.000000000	0.000000000	0.000000000	0.076923077	0	0
Bongo	M	19	Mutamba	1.000	06/05/2019	5	PM	1	0	0.000000000	0.263157895	0.000000000	0.052631579	0.000000000	0.000000000	0.000000000	0	1
Bongo	M	19	Mutamba	1.000	08/05/2019	6	PM	1	0	0.000000000	0.259259259	0.000000000	0.037037037	0.000000000	0.000000000	0.000000000	0	1
Bongo	M	19	Mutamba	1.000	13/05/2019	7	PM	1	0	0.000000000	0.111111111	0.000000000	0.000000000	0.000000000	0.000000000	0.000000000	0	0
Bongo	M	19	Mutamba	1.000	21/05/2019	8	PM	1	0	0.000000000	0.388888889	0.000000000	0.027777778	0.000000000	0.150000000	0.000000000	0	1
Bongo	M	19	Mutamba	1.000	28/05/2019	9	PM	1	0	0.000000000	0.416666667	0.000000000	0.083333333	0.000000000	0.210526316	0.000000000	0	1
Bongo	M	19	Mutamba	1.000	30/05/2019	10	PM	1	0	0.000000000	0.343750000	0.000000000	0.000000000	0.000000000	0.000000000	0.000000000	0	0
Bongo	M	19	Mutamba	1.000	05/06/2019	11	PM	1	1	0.000000000	0.466666667	0.000000000	0.033333333	0.000000000	0.025641026	0.033333333	0	1
Bongo	M	19	Mutamba	1.000	14/06/2019	12	PM	1	0	0.000000000	0.375000000	0.000000000	0.000000000	0.000000000	0.000000000	0.000000000	0	0
Bongo	M	19	Mutamba	1.000	25/04/2019	1	AM	0	0	0.000000000	0.343750000	0.000000000	0.031250000	0.000000000	0.000000000	0.000000000	0	1
Bongo	M	19	Mutamba	1.000	01/05/2019	2	AM	0	0	0.000000000	0.280000000	0.040000000	0.000000000	0.000000000	0.000000000	0.000000000	0	0
Bongo	M	19	Mutamba	1.000	07/05/2019	3	AM	0	0	0.000000000	0.535714286	0.000000000	0.000000000	0.000000000	0.025000000	0.000000000	0	0
Bongo	M	19	Mutamba	1.000	09/05/2019	4	AM	0	0	0.000000000	0.588235294	0.000000000	0.000000000	0.000000000	0.000000000	0.000000000	0	0
Bongo	M	19	Mutamba	1.000	14/05/2019	5	AM	0	0	0.000000000	0.538461538	0.076923077	0.000000000	0.000000000	0.000000000	0.000000000	0	0
Bongo	M	19	Mutamba	1.000	15/05/2019	6	AM	0	0	0.000000000	0.363636364	0.000000000	0.030303030	0.000000000	0.000000000	0.000000000	0	1
Bongo	M	19	Mutamba	1.000	16/05/2019	7	AM	0	0	0.000000000	0.384615385	0.000000000	0.000000000	0.000000000	0.000000000	0.000000000	0	0
Bongo	M	19	Mutamba	1.000	22/05/2019	8	AM	0	0	0.000000000	0.482758621	0.000000000	0.034482759	0.000000000	0.150000000	0.000000000	0	1
Bongo	M	19	Mutamba	1.000	29/05/2019	9	AM	0	0	0.000000000	0.633333333	0.000000000	0.000000000	0.000000000	0.025000000	0.000000000	0	0
Bongo	M	19	Mutamba	1.000	03/06/2019	10	AM	0	0	0.000000000	0.517241379	0.034482759	0.000000000	0.000000000	0.000000000	0.000000000	0	0
Bongo	M	19	Mutamba	1.000	13/06/2019	11	AM	0	0	0.000000000	0.648648649	0.000000000	0.054054054	0.000000000	0.000000000	0.000000000	0	1
Bongo	M	19	Mutamba	1.000	19/06/2019	12	AM	0	0	0.000000000	0.700000000	0.000000000	0.000000000	0.000000000	0.350000000	0.000000000	0	0
Bongo	M	19	Mutamba	1.000	25/04/2019	1	PM	0	0	0.000000000	0.000000000	0.000000000	0.076923077	0.000000000	0.000000000	0.000000000	0	1
Bongo	M	19	Mutamba	1.000	01/05/2019	2	PM	0	0	0.000000000	0.206896552	0.103448276	0.034482759	0.000000000	0.000000000	0.000000000	0	1
Bongo	M	19	Mutamba	1.000	07/05/2019	3	PM	0	0	0.000000000	0.242424242	0.000000000	0.181818182	0.000000000	0.000000000	0.000000000	0	1
Bongo	M	19	Mutamba	1.000	09/05/2019	4	PM	0	0	0.000000000	0.480000000	0.040000000	0.080000000	0.000000000	0.025641026	0.000000000	0	1
Bongo	M	19	Mutamba	1.000	14/05/2019	5	PM	0	0	0.000000000	0.473684211	0.000000000	0.000000000	0.000000000	0.000000000	0.000000000	0	0
Bongo	M	19	Mutamba	1.000	15/05/2019	6	PM	0	0	0.000000000	0.178571429	0.071428571	0.000000000	0.000000000	0.000000000	0.000000000	0	0
Bongo	M	19	Mutamba	1.000	16/05/2019	7	PM	0	0	0.000000000	0.222222222	0.037037037	0.185185185	0.000000000	0.000000000	0.000000000	0	1
Bongo	M	19	Mutamba	1.000	29/05/2019	9	PM	0	0	0.000000000	0.454545455	0.090909091	0.000000000	0.000000000	0.000000000	0.000000000	0	0
Bongo	M	19	Mutamba	1.000	03/06/2019	10	PM	0	0	0.000000000	0.466666667	0.000000000	0.033333333	0.000000000	0.000000000	0.000000000	0	1
Bongo	M	19	Mutamba	1.000	13/06/2019	11	PM	0	0	0.000000000	0.392857143	0.035714286	0.000000000	0.000000000	0.000000000	0.000000000	0	0
Bongo	M	19	Mutamba	1.000	19/06/2019	12	PM	0	0	0.000000000	0.500000000	0.078947368	0.026315789	0.000000000	0.205128205	0.000000000	0	1
Charly	M	30	Mutamba	0.202	18/04/2019	1	AM	1	1	0.000000000	0.148148148	0.037037037	0.000000000	0.037037037	0.375000000	0.185185185	0	0
Charly	M	30	Mutamba	0.202	24/04/2019	2	AM	1	0	0.000000000	0.062500000	0.062500000	0.000000000	0.000000000	0.090909091	0.000000000	0	0
Charly	M	30	Mutamba	0.202	26/04/2019	3	AM	1	0	0.000000000	0.518518519	0.000000000	0.000000000	0.000000000	0.000000000	0.000000000	0	0
Charly	M	30	Mutamba	0.202	02/05/2019	4	AM	1	1	0.000000000	0.212121212	0.000000000	0.000000000	0.333333333	0.000000000	0.454545455	0	0
Charly	M	30	Mutamba	0.202	06/05/2019	5	AM	1	1	0.045454545	0.181818182	0.000000000	0.000000000	0.000000000	0.150000000	0.045454545	1	0
Charly	M	30	Mutamba	0.202	08/05/2019	6	AM	1	1	0.000000000	0.117647059	0.117647059	0.058823529	0.147058824	0.000000000	0.235294118	0	1
Charly	M	30	Mutamba	0.202	13/05/2019	7	AM	1	1	0.000000000	0.100000000	0.000000000	0.000000000	0.050000000	0.075000000	0.050000000	0	0
Charly	M	30	Mutamba	0.202	21/05/2019	8	AM	1	0	0.000000000	0.533333333	0.000000000	0.000000000	0.000000000	0.000000000	0.000000000	0	0
Charly	M	30	Mutamba	0.202	28/05/2019	9	AM	1	0	0.000000000	0.000000000	0.000000000	0.000000000	0.000000000	0.025000000	0.000000000	0	0
Charly	M	30	Mutamba	0.202	30/05/2019	10	AM	1	0	0.000000000	0.000000000	0.000000000	0.000000000	0.000000000	0.000000000	0.000000000	0	0
Charly	M	30	Mutamba	0.202	05/06/2019	11	AM	1	0	0.055555556	0.055555556	0.000000000	0.000000000	0.000000000	0.000000000	0.000000000	1	0
Charly	M	30	Mutamba	0.202	14/06/2019	12	AM	1	1	0.000000000	0.000000000	0.000000000	0.000000000	0.600000000	0.000000000	0.600000000	0	0
Charly	M	30	Mutamba	0.202	18/04/2019	1	PM	1	1	0.000000000	0.114285714	0.600000000	0.000000000	0.000000000	0.025000000	0.028571429	0	0
Charly	M	30	Mutamba	0.202	24/04/2019	2	PM	1	1	0.052631579	0.263157895	0.000000000	0.000000000	0.000000000	0.080000000	0.052631579	1	0
Charly	M	30	Mutamba	0.202	26/04/2019	3	PM	1	0	0.000000000	0.083333333	0.083333333	0.041666667	0.000000000	0.000000000	0.000000000	0	1
Charly	M	30	Mutamba	0.202	02/05/2019	4	PM	1	1	0.000000000	0.076923077	0.230769231	0.000000000	0.076923077	0.000000000	0.076923077	0	0
Charly	M	30	Mutamba	0.202	06/05/2019	5	PM	1	0	0.090909091	0.030303030	0.545454545	0.000000000	0.000000000	0.000000000	0.000000000	1	0
Charly	M	30	Mutamba	0.202	08/05/2019	6	PM	1	0	0.083333333	0.083333333	0.000000000	0.000000000	0.000000000	0.000000000	0.000000000	1	0
Charly	M	30	Mutamba	0.202	13/05/2019	7	PM	1	0	0.038461538	0.000000000	0.423076923	0.000000000	0.000000000	0.000000000	0.000000000	1	0
Charly	M	30	Mutamba	0.202	21/05/2019	8	PM	1	0	0.086956522	0.173913043	0.173913043	0.000000000	0.000000000	0.000000000	0.000000000	1	0
Charly	M	30	Mutamba	0.202	28/05/2019	9	PM	1	0	0.100000000	0.000000000	0.200000000	0.000000000	0.000000000	0.095238095	0.000000000	1	0
Charly	M	30	Mutamba	0.202	30/05/2019	10	PM	1	0	0.000000000	0.363636364	0.045454545	0.000000000	0.000000000	0.000000000	0.000000000	0	0
Charly	M	30	Mutamba	0.202	05/06/2019	11	PM	1	0	0.083333333	0.333333333	0.208333333	0.000000000	0.000000000	0.000000000	0.000000000	1	0
Charly	M	30	Mutamba	0.202	14/06/2019	12	PM	1	0	0.000000000	0.000000000	0.000000000	0.000000000	0.000000000	0.000000000	0.000000000	0	0
Charly	M	30	Mutamba	0.202	25/04/2019	1	AM	0	0	0.041666667	0.250000000	0.041666667	0.000000000	0.000000000	0.225000000	0.000000000	1	0
Charly	M	30	Mutamba	0.202	01/05/2019	2	AM	0	0	0.000000000	0.000000000	0.000000000	0.000000000	0.000000000	0.025000000	0.000000000	0	0
Charly	M	30	Mutamba	0.202	07/05/2019	3	AM	0	0	0.100000000	0.100000000	0.000000000	0.000000000	0.000000000	0.000000000	0.000000000	1	0
Charly	M	30	Mutamba	0.202	09/05/2019	4	AM	0	0	0.041666667	0.208333333	0.041666667	0.000000000	0.000000000	0.000000000	0.000000000	1	0
Charly	M	30	Mutamba	0.202	14/05/2019	5	AM	0	0	0.000000000	0.300000000	0.000000000	0.000000000	0.000000000	0.050000000	0.000000000	0	0
Charly	M	30	Mutamba	0.202	15/05/2019	6	AM	0	0	0.125000000	0.000000000	0.000000000	0.000000000	0.000000000	0.025000000	0.000000000	1	0
Charly	M	30	Mutamba	0.202	16/05/2019	7	AM	0	0	0.000000000	0.000000000	0.000000000	0.000000000	0.000000000	0.125000000	0.000000000	0	0
Charly	M	30	Mutamba	0.202	22/05/2019	8	AM	0	0	0.000000000	0.222222222	0.000000000	0.111111111	0.000000000	0.000000000	0.000000000	0	1
Charly	M	30	Mutamba	0.202	29/05/2019	9	AM	0	0	0.062500000	0.000000000	0.000000000	0.000000000	0.000000000	0.000000000	0.000000000	1	0
Charly	M	30	Mutamba	0.202	03/06/2019	10	AM	0	0	0.071428571	0.000000000	0.000000000	0.000000000	0.000000000	0.000000000	0.000000000	1	0
Charly	M	30	Mutamba	0.202	13/06/2019	11	AM	0	0	0.000000000	0.500000000	0.000000000	0.000000000	0.000000000	0.000000000	0.000000000	0	0
Charly	M	30	Mutamba	0.202	19/06/2019	12	AM	0	0	0.000000000	0.000000000	0.250000000	0.000000000	0.000000000	0.000000000	0.000000000	0	0
Charly	M	30	Mutamba	0.202	25/04/2019	1	PM	0	0	0.000000000	0.068965517	0.172413793	0.000000000	0.000000000	0.031250000	0.000000000	0	0
Charly	M	30	Mutamba	0.202	01/05/2019	2	PM	0	0	0.000000000	0.000000000	0.250000000	0.000000000	0.000000000	0.000000000	0.000000000	0	0
Charly	M	30	Mutamba	0.202	07/05/2019	3	PM	0	0	0.027777778	0.027777778	0.444444444	0.027777778	0.000000000	0.000000000	0.000000000	1	1
Charly	M	30	Mutamba	0.202	09/05/2019	4	PM	0	0	0.000000000	0.150000000	0.000000000	0.100000000	0.000000000	0.000000000	0.000000000	0	1
Charly	M	30	Mutamba	0.202	14/05/2019	5	PM	0	0	0.074074074	0.037037037	0.000000000	0.000000000	0.000000000	0.000000000	0.000000000	1	0
Charly	M	30	Mutamba	0.202	15/05/2019	6	PM	0	0	0.090909091	0.181818182	0.181818182	0.000000000	0.000000000	0.025000000	0.000000000	1	0
Charly	M	30	Mutamba	0.202	16/05/2019	7	PM	0	0	0.000000000	0.090909091	0.000000000	0.363636364	0.000000000	0.051282051	0.000000000	0	1
Charly	M	30	Mutamba	0.202	22/05/2019	8	PM	0	0	0.000000000	0.068965517	0.413793103	0.000000000	0.000000000	0.000000000	0.000000000	0	0
Charly	M	30	Mutamba	0.202	29/05/2019	9	PM	0	0	0.050000000	0.000000000	0.200000000	0.000000000	0.000000000	0.000000000	0.000000000	1	0
Charly	M	30	Mutamba	0.202	03/06/2019	10	PM	0	0	0.037037037	0.148148148	0.370370370	0.000000000	0.000000000	0.000000000	0.000000000	1	0
Charly	M	30	Mutamba	0.202	13/06/2019	11	PM	0	0	0.000000000	0.173913043	0.086956522	0.000000000	0.000000000	0.200000000	0.000000000	0	0
Charly	M	30	Mutamba	0.202	19/06/2019	12	PM	0	0	0.000000000	0.105263158	0.157894737	0.000000000	0.000000000	0.000000000	0.000000000	0	0
Cheeta	F	29	Bilinga	0.179	17/06/2019	1	AM	1	1	0.000000000	0.666666667	0.083333333	0.000000000	0.027777778	0.500000000	0.083333333	0	0
Cheeta	F	29	Bilinga	0.179	21/06/2019	2	AM	1	0	0.000000000	0.451612903	0.000000000	0.000000000	0.000000000	0.175000000	0.000000000	0	0
Cheeta	F	29	Bilinga	0.179	02/07/2019	3	AM	1	1	0.000000000	0.650000000	0.000000000	0.000000000	0.050000000	0.500000000	0.075000000	0	0
Cheeta	F	29	Bilinga	0.179	03/07/2019	4	AM	1	0	0.000000000	0.611111111	0.027777778	0.000000000	0.000000000	0.225000000	0.000000000	0	0
Cheeta	F	29	Bilinga	0.179	12/07/2019	5	AM	1	1	0.000000000	0.375000000	0.250000000	0.000000000	0.125000000	0.000000000	0.125000000	0	0
Cheeta	F	29	Bilinga	0.179	17/07/2019	6	AM	1	1	0.000000000	0.566666667	0.000000000	0.000000000	0.033333333	0.051282051	0.033333333	0	0
Cheeta	F	29	Bilinga	0.179	18/07/2019	7	AM	1	0	0.000000000	0.045454545	0.545454545	0.000000000	0.000000000	0.200000000	0.000000000	0	0
Cheeta	F	29	Bilinga	0.179	22/07/2019	8	AM	1	1	0.000000000	0.666666667	0.000000000	0.000000000	0.000000000	0.075000000	0.083333333	0	0
Cheeta	F	29	Bilinga	0.179	31/07/2019	9	AM	1	0	0.000000000	0.675675676	0.027027027	0.000000000	0.000000000	0.025641026	0.000000000	0	0
Cheeta	F	29	Bilinga	0.179	09/08/2019	10	AM	1	0	0.000000000	0.800000000	0.075000000	0.000000000	0.000000000	0.650000000	0.000000000	0	0
Cheeta	F	29	Bilinga	0.179	19/08/2019	11	AM	1	0	0.000000000	0.740740741	0.000000000	0.000000000	0.000000000	0.027027027	0.000000000	0	0
Cheeta	F	29	Bilinga	0.179	03/09/2019	12	AM	1	0	0.000000000	0.464285714	0.000000000	0.000000000	0.000000000	0.000000000	0.000000000	0	0
Cheeta	F	29	Bilinga	0.179	17/06/2019	1	PM	1	0	0.025000000	0.225000000	0.075000000	0.000000000	0.000000000	0.150000000	0.000000000	1	0
Cheeta	F	29	Bilinga	0.179	21/06/2019	2	PM	1	0	0.000000000	0.718750000	0.031250000	0.000000000	0.000000000	0.025000000	0.000000000	0	0
Cheeta	F	29	Bilinga	0.179	02/07/2019	3	PM	1	0	0.000000000	0.846153846	0.000000000	0.000000000	0.000000000	0.564102564	0.000000000	0	0
Cheeta	F	29	Bilinga	0.179	03/07/2019	4	PM	1	0	0.000000000	0.583333333	0.000000000	0.000000000	0.000000000	0.125000000	0.000000000	0	0
Cheeta	F	29	Bilinga	0.179	12/07/2019	5	PM	1	1	0.000000000	0.766666667	0.000000000	0.000000000	0.033333333	0.000000000	0.033333333	0	0
Cheeta	F	29	Bilinga	0.179	17/07/2019	6	PM	1	1	0.000000000	0.342857143	0.228571429	0.000000000	0.000000000	0.000000000	0.028571429	0	0
Cheeta	F	29	Bilinga	0.179	18/07/2019	7	PM	1	0	0.000000000	0.187500000	0.218750000	0.000000000	0.000000000	0.050000000	0.000000000	0	0
Cheeta	F	29	Bilinga	0.179	22/07/2019	8	PM	1	0	0.000000000	1.000000000	0.000000000	0.000000000	0.000000000	0.028571429	0.000000000	0	0
Cheeta	F	29	Bilinga	0.179	31/07/2019	9	PM	1	0	0.000000000	0.325000000	0.250000000	0.000000000	0.000000000	0.050000000	0.000000000	0	0
Cheeta	F	29	Bilinga	0.179	09/08/2019	10	PM	1	0	0.000000000	0.548387097	0.032258065	0.000000000	0.000000000	0.000000000	0.000000000	0	0
Cheeta	F	29	Bilinga	0.179	19/08/2019	11	PM	1	0	0.000000000	0.615384615	0.025641026	0.000000000	0.000000000	0.025000000	0.000000000	0	0
Cheeta	F	29	Bilinga	0.179	03/09/2019	12	PM	1	0	0.000000000	0.257142857	0.000000000	0.000000000	0.000000000	0.000000000	0.000000000	0	0
Cheeta	F	29	Bilinga	0.179	20/06/2019	1	AM	0	0	0.000000000	0.727272727	0.151515152	0.000000000	0.000000000	0.725000000	0.000000000	0	0
Cheeta	F	29	Bilinga	0.179	25/06/2019	2	AM	0	0	0.000000000	0.702702703	0.054054054	0.000000000	0.000000000	0.700000000	0.000000000	0	0
Cheeta	F	29	Bilinga	0.179	26/06/2019	3	AM	0	0	0.000000000	0.735294118	0.176470588	0.000000000	0.000000000	0.550000000	0.000000000	0	0
Cheeta	F	29	Bilinga	0.179	27/06/2019	4	AM	0	0	0.000000000	0.611111111	0.083333333	0.000000000	0.000000000	0.200000000	0.000000000	0	0
Cheeta	F	29	Bilinga	0.179	10/07/2019	5	AM	0	0	0.000000000	0.666666667	0.111111111	0.000000000	0.000000000	0.589743590	0.000000000	0	0
Cheeta	F	29	Bilinga	0.179	15/07/2019	6	AM	0	0	0.000000000	0.625000000	0.041666667	0.000000000	0.000000000	0.051282051	0.000000000	0	0
Cheeta	F	29	Bilinga	0.179	16/07/2019	7	AM	0	0	0.000000000	0.571428571	0.000000000	0.000000000	0.000000000	0.125000000	0.000000000	0	0
Cheeta	F	29	Bilinga	0.179	23/07/2019	8	AM	0	0	0.000000000	0.500000000	0.055555556	0.000000000	0.000000000	0.350000000	0.000000000	0	0
Cheeta	F	29	Bilinga	0.179	29/07/2019	9	AM	0	0	0.000000000	0.423076923	0.038461538	0.000000000	0.000000000	0.125000000	0.000000000	0	0
Cheeta	F	29	Bilinga	0.179	14/08/2019	10	AM	0	0	0.000000000	0.666666667	0.047619048	0.000000000	0.000000000	0.243243243	0.000000000	0	0
Cheeta	F	29	Bilinga	0.179	22/08/2019	11	AM	0	0	0.000000000	0.454545455	0.090909091	0.000000000	0.000000000	0.025641026	0.000000000	0	0
Cheeta	F	29	Bilinga	0.179	12/09/2019	12	AM	0	0	0.000000000	0.823529412	0.000000000	0.000000000	0.000000000	0.189189189	0.000000000	0	0
Cheeta	F	29	Bilinga	0.179	20/06/2019	1	PM	0	0	0.000000000	0.897435897	0.051282051	0.000000000	0.000000000	0.150000000	0.000000000	0	0
Cheeta	F	29	Bilinga	0.179	25/06/2019	2	PM	0	0	0.000000000	0.696969697	0.000000000	0.000000000	0.000000000	0.000000000	0.000000000	0	0
Cheeta	F	29	Bilinga	0.179	26/06/2019	3	PM	0	0	0.000000000	0.567567568	0.081081081	0.000000000	0.000000000	0.125000000	0.000000000	0	0
Cheeta	F	29	Bilinga	0.179	27/06/2019	4	PM	0	0	0.000000000	0.521739130	0.000000000	0.000000000	0.000000000	0.034482759	0.000000000	0	0
Cheeta	F	29	Bilinga	0.179	10/07/2019	5	PM	0	0	0.000000000	0.793103448	0.000000000	0.000000000	0.000000000	0.222222222	0.000000000	0	0
Cheeta	F	29	Bilinga	0.179	15/07/2019	6	PM	0	0	0.000000000	0.735294118	0.058823529	0.000000000	0.000000000	0.125000000	0.000000000	0	0
Cheeta	F	29	Bilinga	0.179	16/07/2019	7	PM	0	0	0.000000000	0.176470588	0.000000000	0.000000000	0.000000000	0.185185185	0.000000000	0	0
Cheeta	F	29	Bilinga	0.179	23/07/2019	8	PM	0	0	0.000000000	0.714285714	0.107142857	0.000000000	0.000000000	0.150000000	0.000000000	0	0
Cheeta	F	29	Bilinga	0.179	29/07/2019	9	PM	0	0	0.000000000	0.629629630	0.111111111	0.000000000	0.000000000	0.125000000	0.000000000	0	0
Cheeta	F	29	Bilinga	0.179	14/08/2019	10	PM	0	0	0.000000000	0.810810811	0.000000000	0.000000000	0.000000000	0.000000000	0.000000000	0	0
Cheeta	F	29	Bilinga	0.179	22/08/2019	11	PM	0	0	0.000000000	0.552631579	0.000000000	0.000000000	0.000000000	0.000000000	0.000000000	0	0
Cheeta	F	29	Bilinga	0.179	12/09/2019	12	PM	0	0	0.000000000	0.631578947	0.000000000	0.000000000	0.000000000	0.000000000	0.000000000	0	0
Coco	F	25	Bilinga	0.127	17/06/2019	1	AM	1	1	0.000000000	0.388888889	0.055555556	0.000000000	0.444444444	0.300000000	0.500000000	0	0
Coco	F	25	Bilinga	0.127	21/06/2019	2	AM	1	1	0.000000000	0.050000000	0.000000000	0.000000000	0.350000000	0.000000000	0.300000000	0	0
Coco	F	25	Bilinga	0.127	02/07/2019	3	AM	1	1	0.000000000	0.125000000	0.166666667	0.000000000	0.333333333	0.075000000	0.291666667	0	0
Coco	F	25	Bilinga	0.127	03/07/2019	4	AM	1	0	0.032258065	0.483870968	0.096774194	0.000000000	0.096774194	0.200000000	0.000000000	1	0
Coco	F	25	Bilinga	0.127	12/07/2019	5	AM	1	1	0.038461538	0.384615385	0.000000000	0.000000000	0.461538462	0.000000000	0.423076923	1	0
Coco	F	25	Bilinga	0.127	17/07/2019	6	AM	1	1	0.000000000	0.214285714	0.000000000	0.000000000	0.357142857	0.075000000	0.321428571	0	0
Coco	F	25	Bilinga	0.127	18/07/2019	7	AM	1	1	0.000000000	0.384615385	0.282051282	0.000000000	0.102564103	0.125000000	0.153846154	0	0
Coco	F	25	Bilinga	0.127	22/07/2019	8	AM	1	1	0.000000000	0.038461538	0.000000000	0.000000000	0.769230769	0.000000000	0.769230769	0	0
Coco	F	25	Bilinga	0.127	31/07/2019	9	AM	1	1	0.000000000	0.235294118	0.000000000	0.000000000	0.558823529	0.051282051	0.558823529	0	0
Coco	F	25	Bilinga	0.127	09/08/2019	10	AM	1	1	0.000000000	0.162162162	0.162162162	0.000000000	0.405405405	0.225000000	0.405405405	0	0
Coco	F	25	Bilinga	0.127	19/08/2019	11	AM	1	1	0.000000000	0.200000000	0.000000000	0.000000000	0.533333333	0.000000000	0.533333333	0	0
Coco	F	25	Bilinga	0.127	03/09/2019	12	AM	1	1	0.000000000	0.147058824	0.147058824	0.000000000	0.588235294	0.000000000	0.617647059	0	0
Coco	F	25	Bilinga	0.127	17/06/2019	1	PM	1	1	0.000000000	0.222222222	0.111111111	0.000000000	0.222222222	0.161290323	0.222222222	0	0
Coco	F	25	Bilinga	0.127	21/06/2019	2	PM	1	1	0.045454545	0.045454545	0.136363636	0.000000000	0.454545455	0.050000000	0.409090909	1	0
Coco	F	25	Bilinga	0.127	02/07/2019	3	PM	1	0	0.000000000	0.300000000	0.000000000	0.000000000	0.000000000	0.000000000	0.000000000	0	0
Coco	F	25	Bilinga	0.127	03/07/2019	4	PM	1	1	0.000000000	0.000000000	0.000000000	0.000000000	0.363636364	0.000000000	0.363636364	0	0
Coco	F	25	Bilinga	0.127	12/07/2019	5	PM	1	0	0.000000000	0.000000000	0.000000000	0.000000000	0.000000000	0.029411765	0.000000000	0	0
Coco	F	25	Bilinga	0.127	17/07/2019	6	PM	1	0	0.000000000	0.277777778	0.000000000	0.000000000	0.000000000	0.000000000	0.000000000	0	0
Coco	F	25	Bilinga	0.127	18/07/2019	7	PM	1	1	0.093750000	0.000000000	0.093750000	0.000000000	0.093750000	0.025000000	0.093750000	1	0
Coco	F	25	Bilinga	0.127	22/07/2019	8	PM	1	0	0.000000000	0.000000000	0.000000000	0.000000000	0.000000000	0.000000000	0.000000000	0	0
Coco	F	25	Bilinga	0.127	31/07/2019	9	PM	1	0	0.000000000	0.000000000	0.000000000	0.000000000	0.000000000	0.000000000	0.000000000	0	0
Coco	F	25	Bilinga	0.127	09/08/2019	10	PM	1	1	0.222222222	0.000000000	0.055555556	0.000000000	0.055555556	0.025000000	0.055555556	1	0
Coco	F	25	Bilinga	0.127	19/08/2019	11	PM	1	0	0.000000000	0.000000000	0.000000000	0.000000000	0.000000000	0.000000000	0.000000000	0	0
Coco	F	25	Bilinga	0.127	03/09/2019	12	PM	1	1	0.000000000	0.500000000	0.083333333	0.000000000	0.111111111	0.200000000	0.166666667	0	0
Coco	F	25	Bilinga	0.127	20/06/2019	1	AM	0	0	0.000000000	0.566666667	0.233333333	0.000000000	0.166666667	0.450000000	0.000000000	0	0
Coco	F	25	Bilinga	0.127	25/06/2019	2	AM	0	0	0.031250000	0.718750000	0.031250000	0.000000000	0.062500000	0.350000000	0.000000000	1	0
Coco	F	25	Bilinga	0.127	26/06/2019	3	AM	0	0	0.000000000	0.533333333	0.200000000	0.000000000	0.033333333	0.425000000	0.000000000	0	0
Coco	F	25	Bilinga	0.127	27/06/2019	4	AM	0	0	0.000000000	0.200000000	0.233333333	0.000000000	0.266666667	0.200000000	0.000000000	0	0
Coco	F	25	Bilinga	0.127	10/07/2019	5	AM	0	0	0.090909091	0.318181818	0.272727273	0.000000000	0.090909091	0.179487179	0.000000000	1	0
Coco	F	25	Bilinga	0.127	15/07/2019	6	AM	0	0	0.000000000	0.652173913	0.000000000	0.000000000	0.000000000	0.000000000	0.000000000	0	0
Coco	F	25	Bilinga	0.127	16/07/2019	7	AM	0	0	0.000000000	0.227272727	0.318181818	0.000000000	0.045454545	0.025000000	0.000000000	0	0
Coco	F	25	Bilinga	0.127	23/07/2019	8	AM	0	0	0.111111111	0.611111111	0.055555556	0.000000000	0.277777778	0.175000000	0.000000000	1	0
Coco	F	25	Bilinga	0.127	29/07/2019	9	AM	0	0	0.000000000	0.638888889	0.083333333	0.000000000	0.083333333	0.275000000	0.000000000	0	0
Coco	F	25	Bilinga	0.127	14/08/2019	10	AM	0	0	0.240000000	0.520000000	0.000000000	0.000000000	0.000000000	0.000000000	0.000000000	1	0
Coco	F	25	Bilinga	0.127	22/08/2019	11	AM	0	0	0.000000000	0.454545455	0.000000000	0.000000000	0.000000000	0.000000000	0.000000000	0	0
Coco	F	25	Bilinga	0.127	12/09/2019	12	AM	0	0	0.000000000	0.531250000	0.000000000	0.000000000	0.000000000	0.000000000	0.000000000	0	0
Coco	F	25	Bilinga	0.127	20/06/2019	1	PM	0	0	0.040000000	0.240000000	0.360000000	0.000000000	0.040000000	0.150000000	0.000000000	1	0
Coco	F	25	Bilinga	0.127	25/06/2019	2	PM	0	0	0.000000000	0.083333333	0.000000000	0.000000000	0.000000000	0.000000000	0.000000000	0	0
Coco	F	25	Bilinga	0.127	26/06/2019	3	PM	0	0	0.000000000	0.000000000	0.000000000	0.000000000	0.000000000	0.000000000	0.000000000	0	0
Coco	F	25	Bilinga	0.127	27/06/2019	4	PM	0	0	0.000000000	0.125000000	0.000000000	0.000000000	0.000000000	0.000000000	0.000000000	0	0
Coco	F	25	Bilinga	0.127	10/07/2019	5	PM	0	0	0.217391304	0.086956522	0.217391304	0.000000000	0.304347826	0.028571429	0.000000000	1	0
Coco	F	25	Bilinga	0.127	15/07/2019	6	PM	0	0	0.000000000	0.200000000	0.050000000	0.000000000	0.000000000	0.100000000	0.000000000	0	0
Coco	F	25	Bilinga	0.127	16/07/2019	7	PM	0	0	0.000000000	0.250000000	0.000000000	0.000000000	0.000000000	0.000000000	0.000000000	0	0
Coco	F	25	Bilinga	0.127	23/07/2019	8	PM	0	0	0.000000000	0.111111111	0.111111111	0.000000000	0.000000000	0.000000000	0.000000000	0	0
Coco	F	25	Bilinga	0.127	29/07/2019	9	PM	0	0	0.000000000	0.000000000	0.000000000	0.000000000	0.111111111	0.000000000	0.000000000	0	0
Coco	F	25	Bilinga	0.127	14/08/2019	10	PM	0	0	0.000000000	0.208333333	0.125000000	0.000000000	0.000000000	0.000000000	0.000000000	0	0
Coco	F	25	Bilinga	0.127	22/08/2019	11	PM	0	0	0.000000000	0.233333333	0.266666667	0.000000000	0.000000000	0.000000000	0.000000000	0	0
Coco	F	25	Bilinga	0.127	12/09/2019	12	PM	0	0	0.030303030	0.272727273	0.151515152	0.000000000	0.000000000	0.000000000	0.000000000	1	0
Juanito	M	16	Mutamba	0.003	18/04/2019	1	AM	1	1	0.000000000	0.055555556	0.027777778	0.000000000	0.083333333	0.100000000	0.138888889	0	0
Juanito	M	16	Mutamba	0.003	24/04/2019	2	AM	1	1	0.000000000	0.709677419	0.064516129	0.000000000	0.000000000	0.068181818	0.032258065	0	0
Juanito	M	16	Mutamba	0.003	26/04/2019	3	AM	1	1	0.000000000	0.120000000	0.000000000	0.000000000	0.000000000	0.057142857	0.120000000	0	0
Juanito	M	16	Mutamba	0.003	02/05/2019	4	AM	1	1	0.000000000	0.257142857	0.057142857	0.000000000	0.000000000	0.175000000	0.142857143	0	0
Juanito	M	16	Mutamba	0.003	06/05/2019	5	AM	1	1	0.000000000	0.000000000	0.000000000	0.000000000	0.000000000	0.025000000	0.052631579	0	0
Juanito	M	16	Mutamba	0.003	08/05/2019	6	AM	1	0	0.000000000	0.394736842	0.078947368	0.000000000	0.000000000	0.150000000	0.000000000	0	0
Juanito	M	16	Mutamba	0.003	13/05/2019	7	AM	1	1	0.000000000	0.666666667	0.030303030	0.000000000	0.000000000	0.075000000	0.030303030	0	0
Juanito	M	16	Mutamba	0.003	21/05/2019	8	AM	1	0	0.000000000	0.250000000	0.062500000	0.000000000	0.000000000	0.200000000	0.000000000	0	0
Juanito	M	16	Mutamba	0.003	28/05/2019	9	AM	1	0	0.000000000	0.500000000	0.029411765	0.000000000	0.000000000	0.025000000	0.000000000	0	0
Juanito	M	16	Mutamba	0.003	30/05/2019	10	AM	1	0	0.000000000	0.200000000	0.066666667	0.000000000	0.000000000	0.100000000	0.000000000	0	0
Juanito	M	16	Mutamba	0.003	05/06/2019	11	AM	1	0	0.000000000	0.400000000	0.100000000	0.000000000	0.000000000	0.425000000	0.000000000	0	0
Juanito	M	16	Mutamba	0.003	14/06/2019	12	AM	1	1	0.000000000	0.000000000	0.043478261	0.000000000	0.000000000	0.050000000	0.043478261	0	0
Juanito	M	16	Mutamba	0.003	18/04/2019	1	PM	1	1	0.000000000	0.388888889	0.361111111	0.000000000	0.000000000	0.000000000	0.027777778	0	0
Juanito	M	16	Mutamba	0.003	24/04/2019	2	PM	1	0	0.000000000	0.363636364	0.000000000	0.000000000	0.000000000	0.000000000	0.000000000	0	0
Juanito	M	16	Mutamba	0.003	26/04/2019	3	PM	1	0	0.037037037	0.111111111	0.111111111	0.037037037	0.000000000	0.025000000	0.000000000	1	1
Juanito	M	16	Mutamba	0.003	02/05/2019	4	PM	1	0	0.000000000	0.142857143	0.000000000	0.000000000	0.000000000	0.000000000	0.000000000	0	0
Juanito	M	16	Mutamba	0.003	06/05/2019	5	PM	1	1	0.000000000	0.526315789	0.026315789	0.000000000	0.000000000	0.075000000	0.157894737	0	0
Juanito	M	16	Mutamba	0.003	08/05/2019	6	PM	1	0	0.000000000	0.000000000	0.888888889	0.000000000	0.000000000	0.000000000	0.000000000	0	0
Juanito	M	16	Mutamba	0.003	13/05/2019	7	PM	1	0	0.000000000	0.583333333	0.000000000	0.000000000	0.000000000	0.000000000	0.000000000	0	0
Juanito	M	16	Mutamba	0.003	21/05/2019	8	PM	1	0	0.000000000	0.000000000	0.000000000	0.000000000	0.000000000	0.000000000	0.000000000	0	0
Juanito	M	16	Mutamba	0.003	28/05/2019	9	PM	1	0	0.083333333	0.083333333	0.083333333	0.000000000	0.000000000	0.238095238	0.000000000	1	0
Juanito	M	16	Mutamba	0.003	30/05/2019	10	PM	1	0	0.000000000	0.000000000	0.100000000	0.000000000	0.000000000	0.000000000	0.000000000	0	0
Juanito	M	16	Mutamba	0.003	05/06/2019	11	PM	1	0	0.000000000	0.272727273	0.409090909	0.000000000	0.000000000	0.125000000	0.000000000	0	0
Juanito	M	16	Mutamba	0.003	14/06/2019	12	PM	1	0	0.000000000	0.840000000	0.000000000	0.000000000	0.000000000	0.000000000	0.000000000	0	0
Juanito	M	16	Mutamba	0.003	25/04/2019	1	AM	0	0	0.000000000	0.542857143	0.028571429	0.028571429	0.000000000	0.075000000	0.000000000	0	1
Juanito	M	16	Mutamba	0.003	01/05/2019	2	AM	0	0	0.000000000	0.468750000	0.000000000	0.000000000	0.000000000	0.200000000	0.000000000	0	0
Juanito	M	16	Mutamba	0.003	07/05/2019	3	AM	0	0	0.000000000	0.172413793	0.344827586	0.000000000	0.000000000	0.200000000	0.000000000	0	0
Juanito	M	16	Mutamba	0.003	09/05/2019	4	AM	0	0	0.000000000	0.527777778	0.055555556	0.000000000	0.000000000	0.150000000	0.000000000	0	0
Juanito	M	16	Mutamba	0.003	14/05/2019	5	AM	0	0	0.000000000	0.250000000	0.178571429	0.000000000	0.000000000	0.125000000	0.000000000	0	0
Juanito	M	16	Mutamba	0.003	15/05/2019	6	AM	0	0	0.000000000	0.388888889	0.000000000	0.055555556	0.000000000	0.125000000	0.000000000	0	1
Juanito	M	16	Mutamba	0.003	16/05/2019	7	AM	0	0	0.000000000	0.600000000	0.000000000	0.000000000	0.000000000	0.200000000	0.000000000	0	0
Juanito	M	16	Mutamba	0.003	22/05/2019	8	AM	0	0	0.000000000	0.480000000	0.080000000	0.040000000	0.000000000	0.175000000	0.000000000	0	1
Juanito	M	16	Mutamba	0.003	29/05/2019	9	AM	0	0	0.000000000	0.366666667	0.300000000	0.000000000	0.000000000	0.175000000	0.000000000	0	0
Juanito	M	16	Mutamba	0.003	03/06/2019	10	AM	0	0	0.000000000	0.058823529	0.000000000	0.000000000	0.000000000	0.225000000	0.000000000	0	0
Juanito	M	16	Mutamba	0.003	13/06/2019	11	AM	0	0	0.000000000	0.825000000	0.000000000	0.000000000	0.000000000	0.225000000	0.000000000	0	0
Juanito	M	16	Mutamba	0.003	19/06/2019	12	AM	0	0	0.000000000	0.694444444	0.111111111	0.000000000	0.000000000	0.825000000	0.000000000	0	0
Juanito	M	16	Mutamba	0.003	25/04/2019	1	PM	0	0	0.000000000	0.117647059	0.000000000	0.000000000	0.000000000	0.000000000	0.000000000	0	0
Juanito	M	16	Mutamba	0.003	01/05/2019	2	PM	0	0	0.105263158	0.105263158	0.157894737	0.000000000	0.000000000	0.000000000	0.000000000	1	0
Juanito	M	16	Mutamba	0.003	07/05/2019	3	PM	0	0	0.000000000	0.700000000	0.150000000	0.025000000	0.000000000	0.300000000	0.000000000	0	1
Juanito	M	16	Mutamba	0.003	09/05/2019	4	PM	0	0	0.000000000	0.333333333	0.148148148	0.000000000	0.037037037	0.055555556	0.000000000	0	0
Juanito	M	16	Mutamba	0.003	14/05/2019	5	PM	0	0	0.000000000	0.088235294	0.529411765	0.000000000	0.000000000	0.025000000	0.000000000	0	0
Juanito	M	16	Mutamba	0.003	15/05/2019	6	PM	0	0	0.000000000	0.150000000	0.050000000	0.050000000	0.000000000	0.050000000	0.000000000	0	1
Juanito	M	16	Mutamba	0.003	16/05/2019	7	PM	0	0	0.000000000	0.000000000	0.500000000	0.000000000	0.000000000	0.000000000	0.000000000	0	0
Juanito	M	16	Mutamba	0.003	29/05/2019	9	PM	0	0	0.000000000	0.500000000	0.090909091	0.000000000	0.000000000	0.300000000	0.000000000	0	0
Juanito	M	16	Mutamba	0.003	03/06/2019	10	PM	0	0	0.000000000	0.208333333	0.500000000	0.000000000	0.000000000	0.250000000	0.000000000	0	0
Juanito	M	16	Mutamba	0.003	13/06/2019	11	PM	0	0	0.000000000	0.409090909	0.227272727	0.000000000	0.000000000	0.388888889	0.000000000	0	0
Juanito	M	16	Mutamba	0.003	19/06/2019	12	PM	0	0	0.000000000	0.333333333	0.333333333	0.000000000	0.000000000	0.230769231	0.000000000	0	0
Marco	M	35	Mutamba	0.060	18/04/2019	1	AM	1	1	0.000000000	0.351351351	0.162162162	0.000000000	0.000000000	0.100000000	0.027027027	0	0
Marco	M	35	Mutamba	0.060	24/04/2019	2	AM	1	1	0.000000000	0.658536585	0.000000000	0.000000000	0.024390244	0.090909091	0.048780488	0	0
Marco	M	35	Mutamba	0.060	26/04/2019	3	AM	1	1	0.000000000	0.282051282	0.051282051	0.000000000	0.000000000	0.050000000	0.025641026	0	0
Marco	M	35	Mutamba	0.060	02/05/2019	4	AM	1	1	0.000000000	0.166666667	0.055555556	0.027777778	0.000000000	0.175000000	0.111111111	0	1
Marco	M	35	Mutamba	0.060	06/05/2019	5	AM	1	1	0.000000000	0.482758621	0.034482759	0.000000000	0.000000000	0.025000000	0.034482759	0	0
Marco	M	35	Mutamba	0.060	08/05/2019	6	AM	1	0	0.000000000	0.277777778	0.194444444	0.000000000	0.000000000	0.050000000	0.000000000	0	0
Marco	M	35	Mutamba	0.060	13/05/2019	7	AM	1	0	0.000000000	0.363636364	0.045454545	0.000000000	0.000000000	0.050000000	0.000000000	0	0
Marco	M	35	Mutamba	0.060	21/05/2019	8	AM	1	1	0.000000000	0.312500000	0.062500000	0.000000000	0.093750000	0.200000000	0.187500000	0	0
Marco	M	35	Mutamba	0.060	28/05/2019	9	AM	1	1	0.000000000	0.111111111	0.000000000	0.000000000	0.111111111	0.100000000	0.333333333	0	0
Marco	M	35	Mutamba	0.060	30/05/2019	10	AM	1	1	0.000000000	0.160000000	0.160000000	0.000000000	0.000000000	0.153846154	0.040000000	0	0
Marco	M	35	Mutamba	0.060	05/06/2019	11	AM	1	0	0.037037037	0.296296296	0.148148148	0.000000000	0.000000000	0.125000000	0.000000000	1	0
Marco	M	35	Mutamba	0.060	14/06/2019	12	AM	1	0	0.000000000	0.200000000	0.057142857	0.000000000	0.000000000	0.025000000	0.000000000	0	0
Marco	M	35	Mutamba	0.060	18/04/2019	1	PM	1	0	0.000000000	0.406250000	0.000000000	0.000000000	0.062500000	0.000000000	0.000000000	0	0
Marco	M	35	Mutamba	0.060	24/04/2019	2	PM	1	0	0.000000000	0.142857143	0.000000000	0.000000000	0.000000000	0.000000000	0.000000000	0	0
Marco	M	35	Mutamba	0.060	26/04/2019	3	PM	1	0	0.000000000	0.100000000	0.075000000	0.000000000	0.000000000	0.025000000	0.000000000	0	0
Marco	M	35	Mutamba	0.060	02/05/2019	4	PM	1	1	0.000000000	0.166666667	0.055555556	0.000000000	0.000000000	0.000000000	0.111111111	0	0
Marco	M	35	Mutamba	0.060	06/05/2019	5	PM	1	0	0.000000000	0.360000000	0.000000000	0.000000000	0.000000000	0.000000000	0.000000000	0	0
Marco	M	35	Mutamba	0.060	08/05/2019	6	PM	1	1	0.000000000	0.193548387	0.161290323	0.000000000	0.032258065	0.025641026	0.032258065	0	0
Marco	M	35	Mutamba	0.060	13/05/2019	7	PM	1	0	0.000000000	0.227272727	0.045454545	0.000000000	0.000000000	0.000000000	0.000000000	0	0
Marco	M	35	Mutamba	0.060	21/05/2019	8	PM	1	0	0.000000000	0.054054054	0.459459459	0.000000000	0.000000000	0.075000000	0.000000000	0	0
Marco	M	35	Mutamba	0.060	28/05/2019	9	PM	1	0	0.000000000	0.225806452	0.096774194	0.000000000	0.000000000	0.050000000	0.000000000	0	0
Marco	M	35	Mutamba	0.060	30/05/2019	10	PM	1	0	0.000000000	0.240000000	0.200000000	0.000000000	0.000000000	0.000000000	0.000000000	0	0
Marco	M	35	Mutamba	0.060	05/06/2019	11	PM	1	1	0.000000000	0.333333333	0.000000000	0.000000000	0.000000000	0.025000000	0.037037037	0	0
Marco	M	35	Mutamba	0.060	14/06/2019	12	PM	1	0	0.000000000	0.516129032	0.000000000	0.000000000	0.000000000	0.000000000	0.000000000	0	0
Marco	M	35	Mutamba	0.060	25/04/2019	1	AM	0	0	0.000000000	0.125000000	0.025000000	0.000000000	0.000000000	0.000000000	0.000000000	0	0
Marco	M	35	Mutamba	0.060	01/05/2019	2	AM	0	0	0.000000000	0.361111111	0.055555556	0.000000000	0.000000000	0.000000000	0.000000000	0	0
Marco	M	35	Mutamba	0.060	07/05/2019	3	AM	0	0	0.000000000	0.500000000	0.166666667	0.000000000	0.000000000	0.075000000	0.000000000	0	0
Marco	M	35	Mutamba	0.060	09/05/2019	4	AM	0	0	0.000000000	0.631578947	0.000000000	0.000000000	0.000000000	0.025000000	0.000000000	0	0
Marco	M	35	Mutamba	0.060	14/05/2019	5	AM	0	0	0.000000000	0.458333333	0.000000000	0.000000000	0.000000000	0.000000000	0.000000000	0	0
Marco	M	35	Mutamba	0.060	15/05/2019	6	AM	0	0	0.000000000	0.266666667	0.000000000	0.033333333	0.000000000	0.000000000	0.000000000	0	1
Marco	M	35	Mutamba	0.060	16/05/2019	7	AM	0	0	0.000000000	0.695652174	0.043478261	0.000000000	0.000000000	0.150000000	0.000000000	0	0
Marco	M	35	Mutamba	0.060	22/05/2019	8	AM	0	0	0.000000000	0.260869565	0.130434783	0.043478261	0.000000000	0.075000000	0.000000000	0	1
Marco	M	35	Mutamba	0.060	29/05/2019	9	AM	0	0	0.000000000	0.407407407	0.074074074	0.000000000	0.000000000	0.050000000	0.000000000	0	0
Marco	M	35	Mutamba	0.060	03/06/2019	10	AM	0	0	0.000000000	0.458333333	0.041666667	0.000000000	0.000000000	0.225000000	0.000000000	0	0
Marco	M	35	Mutamba	0.060	13/06/2019	11	AM	0	0	0.000000000	0.540540541	0.000000000	0.000000000	0.000000000	0.125000000	0.000000000	0	0
Marco	M	35	Mutamba	0.060	19/06/2019	12	AM	0	0	0.000000000	0.444444444	0.111111111	0.000000000	0.000000000	0.050000000	0.000000000	0	0
Marco	M	35	Mutamba	0.060	25/04/2019	1	PM	0	0	0.000000000	0.117647059	0.000000000	0.117647059	0.000000000	0.047619048	0.000000000	0	1
Marco	M	35	Mutamba	0.060	01/05/2019	2	PM	0	0	0.000000000	0.121212121	0.000000000	0.000000000	0.000000000	0.025000000	0.000000000	0	0
Marco	M	35	Mutamba	0.060	07/05/2019	3	PM	0	0	0.000000000	0.300000000	0.050000000	0.000000000	0.000000000	0.000000000	0.000000000	0	0
Marco	M	35	Mutamba	0.060	09/05/2019	4	PM	0	0	0.000000000	0.225806452	0.096774194	0.032258065	0.000000000	0.000000000	0.000000000	0	1
Marco	M	35	Mutamba	0.060	14/05/2019	5	PM	0	0	0.000000000	0.266666667	0.066666667	0.000000000	0.033333333	0.025000000	0.000000000	0	0
Marco	M	35	Mutamba	0.060	15/05/2019	6	PM	0	0	0.000000000	0.111111111	0.277777778	0.000000000	0.000000000	0.075000000	0.000000000	0	0
Marco	M	35	Mutamba	0.060	16/05/2019	7	PM	0	0	0.000000000	0.058823529	0.000000000	0.117647059	0.000000000	0.000000000	0.000000000	0	1
Marco	M	35	Mutamba	0.060	22/05/2019	8	PM	0	0	0.000000000	0.096774194	0.064516129	0.000000000	0.000000000	0.000000000	0.000000000	0	0
Marco	M	35	Mutamba	0.060	29/05/2019	9	PM	0	0	0.000000000	0.117647059	0.117647059	0.000000000	0.000000000	0.000000000	0.000000000	0	0
Marco	M	35	Mutamba	0.060	03/06/2019	10	PM	0	0	0.000000000	0.714285714	0.000000000	0.035714286	0.000000000	0.025000000	0.000000000	0	1
Marco	M	35	Mutamba	0.060	13/06/2019	11	PM	0	0	0.000000000	0.333333333	0.027777778	0.000000000	0.000000000	0.000000000	0.000000000	0	0
Marco	M	35	Mutamba	0.060	19/06/2019	12	PM	0	0	0.000000000	0.600000000	0.066666667	0.000000000	0.000000000	0.150000000	0.000000000	0	0
Nico	M	18	Bilinga	0.358	17/06/2019	1	AM	1	1	0.000000000	0.285714286	0.000000000	0.000000000	0.428571429	0.000000000	0.428571429	0	0
Nico	M	18	Bilinga	0.358	21/06/2019	2	AM	1	0	0.000000000	0.500000000	0.000000000	0.000000000	0.000000000	0.000000000	0.000000000	0	0
Nico	M	18	Bilinga	0.358	02/07/2019	3	AM	1	0	0.000000000	0.653846154	0.153846154	0.000000000	0.000000000	0.062500000	0.000000000	0	0
Nico	M	18	Bilinga	0.358	03/07/2019	4	AM	1	1	0.000000000	0.250000000	0.187500000	0.000000000	0.062500000	0.125000000	0.062500000	0	0
Nico	M	18	Bilinga	0.358	12/07/2019	5	AM	1	1	0.000000000	0.000000000	0.000000000	0.000000000	0.000000000	0.000000000	0.200000000	0	0
Nico	M	18	Bilinga	0.358	17/07/2019	6	AM	1	1	0.000000000	0.500000000	0.000000000	0.000000000	0.000000000	0.075000000	0.071428571	0	0
Nico	M	18	Bilinga	0.358	18/07/2019	7	AM	1	0	0.000000000	0.000000000	0.000000000	0.000000000	0.000000000	0.000000000	0.000000000	0	0
Nico	M	18	Bilinga	0.358	22/07/2019	8	AM	1	0	0.000000000	0.555555556	0.000000000	0.000000000	0.000000000	0.000000000	0.000000000	0	0
Nico	M	18	Bilinga	0.358	31/07/2019	9	AM	1	1	0.000000000	0.687500000	0.000000000	0.031250000	0.031250000	0.000000000	0.031250000	0	1
Nico	M	18	Bilinga	0.358	09/08/2019	10	AM	1	0	0.000000000	0.800000000	0.040000000	0.000000000	0.000000000	0.250000000	0.000000000	0	0
Nico	M	18	Bilinga	0.358	19/08/2019	11	AM	1	0	0.000000000	0.769230769	0.000000000	0.000000000	0.000000000	0.000000000	0.000000000	0	0
Nico	M	18	Bilinga	0.358	03/09/2019	12	AM	1	0	0.000000000	0.965517241	0.000000000	0.000000000	0.000000000	0.000000000	0.000000000	0	0
Nico	M	18	Bilinga	0.358	17/06/2019	1	PM	1	0	0.000000000	0.500000000	0.083333333	0.000000000	0.000000000	0.387096774	0.000000000	0	0
Nico	M	18	Bilinga	0.358	21/06/2019	2	PM	1	1	0.000000000	0.555555556	0.000000000	0.000000000	0.166666667	0.025000000	0.277777778	0	0
Nico	M	18	Bilinga	0.358	02/07/2019	3	PM	1	1	0.000000000	0.222222222	0.000000000	0.000000000	0.444444444	0.000000000	0.444444444	0	0
Nico	M	18	Bilinga	0.358	03/07/2019	4	PM	1	0	0.000000000	0.200000000	0.000000000	0.000000000	0.000000000	0.000000000	0.000000000	0	0
Nico	M	18	Bilinga	0.358	12/07/2019	5	PM	1	0	0.000000000	1.000000000	0.000000000	0.000000000	0.000000000	0.000000000	0.000000000	0	0
Nico	M	18	Bilinga	0.358	17/07/2019	6	PM	1	0	0.000000000	0.714285714	0.000000000	0.000000000	0.000000000	0.000000000	0.000000000	0	0
Nico	M	18	Bilinga	0.358	18/07/2019	7	PM	1	0	0.000000000	0.096774194	0.000000000	0.000000000	0.032258065	0.050000000	0.000000000	0	0
Nico	M	18	Bilinga	0.358	31/07/2019	9	PM	1	0	0.000000000	0.050000000	0.000000000	0.100000000	0.000000000	0.000000000	0.000000000	0	1
Nico	M	18	Bilinga	0.358	19/08/2019	11	PM	1	0	0.000000000	0.000000000	0.000000000	0.000000000	0.000000000	0.000000000	0.000000000	0	0
Nico	M	18	Bilinga	0.358	03/09/2019	12	PM	1	0	0.000000000	0.482758621	0.000000000	0.000000000	0.000000000	0.225000000	0.000000000	0	0
Nico	M	18	Bilinga	0.358	25/06/2019	2	AM	0	0	0.000000000	0.000000000	0.000000000	0.000000000	0.000000000	0.000000000	0.000000000	0	0
Nico	M	18	Bilinga	0.358	26/06/2019	3	AM	0	0	0.000000000	1.000000000	0.000000000	0.000000000	0.000000000	0.000000000	0.000000000	0	0
Nico	M	18	Bilinga	0.358	27/06/2019	4	AM	0	0	0.000000000	0.800000000	0.000000000	0.000000000	0.000000000	0.000000000	0.000000000	0	0
Nico	M	18	Bilinga	0.358	10/07/2019	5	AM	0	0	0.000000000	0.416666667	0.250000000	0.000000000	0.000000000	0.051282051	0.000000000	0	0
Nico	M	18	Bilinga	0.358	15/07/2019	6	AM	0	0	0.000000000	1.000000000	0.000000000	0.000000000	0.000000000	0.000000000	0.000000000	0	0
Nico	M	18	Bilinga	0.358	16/07/2019	7	AM	0	0	0.000000000	0.062500000	0.437500000	0.000000000	0.000000000	0.025000000	0.000000000	0	0
Nico	M	18	Bilinga	0.358	23/07/2019	8	AM	0	0	0.000000000	0.000000000	0.000000000	0.000000000	0.000000000	0.000000000	0.000000000	0	0
Nico	M	18	Bilinga	0.358	14/08/2019	10	AM	0	0	0.000000000	0.500000000	0.000000000	0.000000000	0.000000000	0.000000000	0.000000000	0	0
Nico	M	18	Bilinga	0.358	22/08/2019	11	AM	0	0	0.000000000	0.870967742	0.000000000	0.000000000	0.000000000	0.000000000	0.000000000	0	0
Nico	M	18	Bilinga	0.358	12/09/2019	12	AM	0	0	0.000000000	0.636363636	0.000000000	0.000000000	0.000000000	0.000000000	0.000000000	0	0
Nico	M	18	Bilinga	0.358	20/06/2019	1	PM	0	0	0.000000000	0.461538462	0.179487179	0.076923077	0.025641026	0.125000000	0.000000000	0	1
Nico	M	18	Bilinga	0.358	25/06/2019	2	PM	0	0	0.000000000	0.166666667	0.000000000	0.000000000	0.000000000	0.000000000	0.000000000	0	0
Nico	M	18	Bilinga	0.358	26/06/2019	3	PM	0	0	0.000000000	0.666666667	0.000000000	0.000000000	0.000000000	0.000000000	0.000000000	0	0
Nico	M	18	Bilinga	0.358	27/06/2019	4	PM	0	0	0.000000000	0.000000000	0.000000000	0.000000000	0.000000000	0.000000000	0.000000000	0	0
Nico	M	18	Bilinga	0.358	10/07/2019	5	PM	0	0	0.000000000	0.083333333	0.000000000	0.000000000	0.083333333	0.000000000	0.000000000	0	0
Nico	M	18	Bilinga	0.358	15/07/2019	6	PM	0	0	0.000000000	0.555555556	0.000000000	0.000000000	0.000000000	0.000000000	0.000000000	0	0
Nico	M	18	Bilinga	0.358	16/07/2019	7	PM	0	0	0.000000000	0.153846154	0.000000000	0.000000000	0.000000000	0.000000000	0.000000000	0	0
Nico	M	18	Bilinga	0.358	23/07/2019	8	PM	0	0	0.000000000	0.000000000	0.000000000	0.000000000	0.000000000	0.000000000	0.000000000	0	0
Nico	M	18	Bilinga	0.358	29/07/2019	9	PM	0	0	0.000000000	0.692307692	0.076923077	0.000000000	0.000000000	0.075000000	0.000000000	0	0
Nico	M	18	Bilinga	0.358	14/08/2019	10	PM	0	0	0.000000000	0.272727273	0.000000000	0.272727273	0.000000000	0.153846154	0.000000000	0	1
Nico	M	18	Bilinga	0.358	22/08/2019	11	PM	0	0	0.000000000	0.000000000	0.000000000	0.000000000	0.000000000	0.000000000	0.000000000	0	0
Nico	M	18	Bilinga	0.358	12/09/2019	12	PM	0	0	0.000000000	1.000000000	0.000000000	0.000000000	0.000000000	0.000000000	0.000000000	0	0
Tico	M	34	Bilinga	0.364	17/06/2019	1	AM	1	0	0.150000000	0.675000000	0.000000000	0.000000000	0.000000000	0.050000000	0.000000000	1	0
Tico	M	34	Bilinga	0.364	21/06/2019	2	AM	1	1	0.000000000	0.717948718	0.000000000	0.000000000	0.000000000	0.000000000	0.025641026	0	0
Tico	M	34	Bilinga	0.364	03/07/2019	4	AM	1	1	0.000000000	0.542857143	0.000000000	0.000000000	0.000000000	0.200000000	0.028571429	0	0
Tico	M	34	Bilinga	0.364	12/07/2019	5	AM	1	0	0.000000000	0.406250000	0.000000000	0.000000000	0.062500000	0.050000000	0.000000000	0	0
Tico	M	34	Bilinga	0.364	17/07/2019	6	AM	1	0	0.000000000	0.722222222	0.000000000	0.000000000	0.000000000	0.000000000	0.000000000	0	0
Tico	M	34	Bilinga	0.364	18/07/2019	7	AM	1	0	0.029411765	0.294117647	0.000000000	0.000000000	0.000000000	0.025000000	0.000000000	1	0
Tico	M	34	Bilinga	0.364	22/07/2019	8	AM	1	0	0.000000000	0.605263158	0.000000000	0.000000000	0.000000000	0.000000000	0.000000000	0	0
Tico	M	34	Bilinga	0.364	31/07/2019	9	AM	1	0	0.000000000	0.242424242	0.000000000	0.000000000	0.000000000	0.051282051	0.000000000	0	0
Tico	M	34	Bilinga	0.364	09/08/2019	10	AM	1	0	0.000000000	0.650000000	0.050000000	0.000000000	0.000000000	0.200000000	0.000000000	0	0
Tico	M	34	Bilinga	0.364	19/08/2019	11	AM	1	0	0.000000000	0.846153846	0.000000000	0.000000000	0.000000000	0.000000000	0.000000000	0	0
Tico	M	34	Bilinga	0.364	03/09/2019	12	AM	1	0	0.000000000	0.794871795	0.000000000	0.000000000	0.000000000	0.000000000	0.000000000	0	0
Tico	M	34	Bilinga	0.364	17/06/2019	1	PM	1	0	0.000000000	0.846153846	0.000000000	0.000000000	0.000000000	0.076923077	0.000000000	0	0
Tico	M	34	Bilinga	0.364	21/06/2019	2	PM	1	0	0.000000000	0.925000000	0.000000000	0.000000000	0.000000000	0.000000000	0.000000000	0	0
Tico	M	34	Bilinga	0.364	02/07/2019	3	PM	1	0	0.000000000	0.675000000	0.000000000	0.000000000	0.000000000	0.300000000	0.000000000	0	0
Tico	M	34	Bilinga	0.364	03/07/2019	4	PM	1	0	0.000000000	0.771428571	0.000000000	0.000000000	0.028571429	0.000000000	0.000000000	0	0
Tico	M	34	Bilinga	0.364	12/07/2019	5	PM	1	0	0.000000000	0.321428571	0.000000000	0.000000000	0.000000000	0.000000000	0.000000000	0	0
Tico	M	34	Bilinga	0.364	17/07/2019	6	PM	1	0	0.000000000	0.923076923	0.000000000	0.000000000	0.000000000	0.000000000	0.000000000	0	0
Tico	M	34	Bilinga	0.364	18/07/2019	7	PM	1	0	0.000000000	0.243243243	0.000000000	0.000000000	0.000000000	0.000000000	0.000000000	0	0
Tico	M	34	Bilinga	0.364	22/07/2019	8	PM	1	0	0.000000000	0.800000000	0.000000000	0.000000000	0.000000000	0.000000000	0.000000000	0	0
Tico	M	34	Bilinga	0.364	31/07/2019	9	PM	1	0	0.028571429	0.428571429	0.000000000	0.000000000	0.000000000	0.000000000	0.000000000	1	0
Tico	M	34	Bilinga	0.364	09/08/2019	10	PM	1	0	0.000000000	0.200000000	0.000000000	0.000000000	0.000000000	0.000000000	0.000000000	0	0
Tico	M	34	Bilinga	0.364	19/08/2019	11	PM	1	0	0.000000000	0.828571429	0.000000000	0.000000000	0.000000000	0.028571429	0.000000000	0	0
Tico	M	34	Bilinga	0.364	03/09/2019	12	PM	1	0	0.025000000	0.875000000	0.000000000	0.000000000	0.000000000	0.000000000	0.000000000	1	0
Tico	M	34	Bilinga	0.364	20/06/2019	1	AM	0	0	0.000000000	0.605263158	0.000000000	0.000000000	0.026315789	0.000000000	0.000000000	0	0
Tico	M	34	Bilinga	0.364	25/06/2019	2	AM	0	0	0.085714286	0.257142857	0.000000000	0.000000000	0.000000000	0.050000000	0.000000000	1	0
Tico	M	34	Bilinga	0.364	26/06/2019	3	AM	0	0	0.000000000	0.580645161	0.000000000	0.000000000	0.000000000	0.200000000	0.000000000	0	0
Tico	M	34	Bilinga	0.364	27/06/2019	4	AM	0	0	0.000000000	0.552631579	0.000000000	0.000000000	0.026315789	0.100000000	0.000000000	0	0
Tico	M	34	Bilinga	0.364	10/07/2019	5	AM	0	0	0.000000000	0.717948718	0.000000000	0.000000000	0.000000000	0.025641026	0.000000000	0	0
Tico	M	34	Bilinga	0.364	15/07/2019	6	AM	0	0	0.000000000	0.742857143	0.000000000	0.000000000	0.000000000	0.000000000	0.000000000	0	0
Tico	M	34	Bilinga	0.364	16/07/2019	7	AM	0	0	0.000000000	0.300000000	0.000000000	0.000000000	0.000000000	0.000000000	0.000000000	0	0
Tico	M	34	Bilinga	0.364	23/07/2019	8	AM	0	0	0.000000000	0.615384615	0.000000000	0.000000000	0.000000000	0.000000000	0.000000000	0	0
Tico	M	34	Bilinga	0.364	29/07/2019	9	AM	0	0	0.000000000	0.717948718	0.000000000	0.000000000	0.179487179	0.000000000	0.000000000	0	0
Tico	M	34	Bilinga	0.364	14/08/2019	10	AM	0	0	0.000000000	0.645161290	0.000000000	0.000000000	0.000000000	0.000000000	0.000000000	0	0
Tico	M	34	Bilinga	0.364	22/08/2019	11	AM	0	0	0.000000000	0.717948718	0.000000000	0.000000000	0.000000000	0.000000000	0.000000000	0	0
Tico	M	34	Bilinga	0.364	12/09/2019	12	AM	0	0	0.000000000	0.594594595	0.000000000	0.000000000	0.000000000	0.000000000	0.000000000	0	0
Tico	M	34	Bilinga	0.364	20/06/2019	1	PM	0	0	0.000000000	0.657894737	0.000000000	0.000000000	0.000000000	0.375000000	0.000000000	0	0
Tico	M	34	Bilinga	0.364	25/06/2019	2	PM	0	0	0.102564103	0.000000000	0.000000000	0.000000000	0.000000000	0.000000000	0.000000000	1	0
Tico	M	34	Bilinga	0.364	26/06/2019	3	PM	0	0	0.000000000	0.500000000	0.000000000	0.000000000	0.000000000	0.190476190	0.000000000	0	0
Tico	M	34	Bilinga	0.364	27/06/2019	4	PM	0	0	0.000000000	0.285714286	0.000000000	0.000000000	0.000000000	0.000000000	0.000000000	0	0
Tico	M	34	Bilinga	0.364	10/07/2019	5	PM	0	0	0.000000000	0.666666667	0.000000000	0.000000000	0.083333333	0.000000000	0.000000000	0	0
Tico	M	34	Bilinga	0.364	15/07/2019	6	PM	0	0	0.000000000	0.525000000	0.000000000	0.000000000	0.000000000	0.000000000	0.000000000	0	0
Tico	M	34	Bilinga	0.364	16/07/2019	7	PM	0	0	0.000000000	0.285714286	0.000000000	0.000000000	0.000000000	0.000000000	0.000000000	0	0
Tico	M	34	Bilinga	0.364	23/07/2019	8	PM	0	0	0.000000000	0.852941176	0.000000000	0.000000000	0.000000000	0.000000000	0.000000000	0	0
Tico	M	34	Bilinga	0.364	29/07/2019	9	PM	0	0	0.175000000	0.350000000	0.000000000	0.000000000	0.150000000	0.025000000	0.000000000	1	0
Tico	M	34	Bilinga	0.364	14/08/2019	10	PM	0	0	0.000000000	0.685714286	0.000000000	0.000000000	0.000000000	0.083333333	0.000000000	0	0
Tico	M	34	Bilinga	0.364	22/08/2019	11	PM	0	0	0.000000000	0.888888889	0.000000000	0.000000000	0.000000000	0.000000000	0.000000000	0	0
Tico	M	34	Bilinga	0.364	12/09/2019	12	PM	0	0	0.212121212	0.424242424	0.000000000	0.000000000	0.000000000	0.000000000	0.000000000	1	0
Tom	M	34	Bilinga	1.000	17/06/2019	1	AM	1	0	0.000000000	0.638888889	0.000000000	0.000000000	0.000000000	0.000000000	0.000000000	0	0
Tom	M	34	Bilinga	1.000	21/06/2019	2	AM	1	0	0.000000000	0.361111111	0.000000000	0.000000000	0.000000000	0.000000000	0.000000000	0	0
Tom	M	34	Bilinga	1.000	02/07/2019	3	AM	1	0	0.000000000	0.512820513	0.076923077	0.000000000	0.000000000	0.275000000	0.000000000	0	0
Tom	M	34	Bilinga	1.000	03/07/2019	4	AM	1	0	0.000000000	0.717948718	0.025641026	0.000000000	0.000000000	0.275000000	0.000000000	0	0
Tom	M	34	Bilinga	1.000	12/07/2019	5	AM	1	0	0.000000000	0.558823529	0.000000000	0.000000000	0.000000000	0.000000000	0.000000000	0	0
Tom	M	34	Bilinga	1.000	17/07/2019	6	AM	1	0	0.000000000	0.333333333	0.025641026	0.025641026	0.000000000	0.025000000	0.000000000	0	1
Tom	M	34	Bilinga	1.000	18/07/2019	7	AM	1	0	0.000000000	0.351351351	0.000000000	0.000000000	0.000000000	0.000000000	0.000000000	0	0
Tom	M	34	Bilinga	1.000	22/07/2019	8	AM	1	0	0.000000000	0.657894737	0.000000000	0.000000000	0.000000000	0.075000000	0.000000000	0	0
Tom	M	34	Bilinga	1.000	09/08/2019	10	AM	1	0	0.000000000	0.852941176	0.088235294	0.000000000	0.000000000	0.050000000	0.000000000	0	0
Tom	M	34	Bilinga	1.000	19/08/2019	11	AM	1	1	0.000000000	0.684210526	0.000000000	0.026315789	0.000000000	0.000000000	0.026315789	0	1
Tom	M	34	Bilinga	1.000	03/09/2019	12	AM	1	1	0.000000000	0.538461538	0.025641026	0.000000000	0.000000000	0.025000000	0.025641026	0	0
Tom	M	34	Bilinga	1.000	17/06/2019	1	PM	1	1	0.000000000	0.464285714	0.142857143	0.000000000	0.107142857	0.258064516	0.142857143	0	0
Tom	M	34	Bilinga	1.000	21/06/2019	2	PM	1	0	0.000000000	0.750000000	0.100000000	0.000000000	0.000000000	0.250000000	0.000000000	0	0
Tom	M	34	Bilinga	1.000	02/07/2019	3	PM	1	0	0.000000000	0.782608696	0.043478261	0.086956522	0.000000000	0.480000000	0.000000000	0	1
Tom	M	34	Bilinga	1.000	03/07/2019	4	PM	1	0	0.000000000	0.468750000	0.343750000	0.000000000	0.000000000	0.375000000	0.000000000	0	0
Tom	M	34	Bilinga	1.000	12/07/2019	5	PM	1	0	0.000000000	0.250000000	0.000000000	0.000000000	0.000000000	0.000000000	0.000000000	0	0
Tom	M	34	Bilinga	1.000	17/07/2019	6	PM	1	0	0.000000000	0.486486486	0.270270270	0.027027027	0.000000000	0.025000000	0.000000000	0	1
Tom	M	34	Bilinga	1.000	18/07/2019	7	PM	1	0	0.074074074	0.185185185	0.037037037	0.000000000	0.000000000	0.100000000	0.000000000	1	0
Tom	M	34	Bilinga	1.000	22/07/2019	8	PM	1	0	0.000000000	0.884615385	0.000000000	0.000000000	0.000000000	0.000000000	0.000000000	0	0
Tom	M	34	Bilinga	1.000	09/08/2019	10	PM	1	0	0.000000000	0.181818182	0.090909091	0.000000000	0.000000000	0.000000000	0.000000000	0	0
Tom	M	34	Bilinga	1.000	19/08/2019	11	PM	1	0	0.000000000	0.500000000	0.000000000	0.100000000	0.000000000	0.000000000	0.000000000	0	1
Tom	M	34	Bilinga	1.000	03/09/2019	12	PM	1	1	0.000000000	0.800000000	0.100000000	0.000000000	0.000000000	0.050000000	0.050000000	0	0
Tom	M	34	Bilinga	1.000	20/06/2019	1	AM	0	0	0.000000000	0.684210526	0.000000000	0.000000000	0.000000000	0.000000000	0.000000000	0	0
Tom	M	34	Bilinga	1.000	25/06/2019	2	AM	0	0	0.000000000	0.050000000	0.000000000	0.000000000	0.000000000	0.000000000	0.000000000	0	0
Tom	M	34	Bilinga	1.000	26/06/2019	3	AM	0	0	0.000000000	0.394736842	0.000000000	0.000000000	0.026315789	0.000000000	0.000000000	0	0
Tom	M	34	Bilinga	1.000	27/06/2019	4	AM	0	0	0.000000000	0.461538462	0.205128205	0.025641026	0.000000000	0.175000000	0.000000000	0	1
Tom	M	34	Bilinga	1.000	10/07/2019	5	AM	0	0	0.000000000	0.567567568	0.081081081	0.000000000	0.000000000	0.078947368	0.000000000	0	0
Tom	M	34	Bilinga	1.000	15/07/2019	6	AM	0	0	0.000000000	0.562500000	0.000000000	0.031250000	0.000000000	0.102564103	0.000000000	0	1
Tom	M	34	Bilinga	1.000	16/07/2019	7	AM	0	0	0.000000000	0.137931034	0.172413793	0.000000000	0.000000000	0.150000000	0.000000000	0	0
Tom	M	34	Bilinga	1.000	23/07/2019	8	AM	0	0	0.000000000	0.473684211	0.078947368	0.000000000	0.000000000	0.307692308	0.000000000	0	0
Tom	M	34	Bilinga	1.000	29/07/2019	9	AM	0	0	0.000000000	0.650000000	0.000000000	0.000000000	0.000000000	0.000000000	0.000000000	0	0
Tom	M	34	Bilinga	1.000	14/08/2019	10	AM	0	0	0.000000000	0.304347826	0.304347826	0.000000000	0.000000000	0.000000000	0.000000000	0	0
Tom	M	34	Bilinga	1.000	22/08/2019	11	AM	0	0	0.000000000	0.794871795	0.000000000	0.000000000	0.000000000	0.000000000	0.000000000	0	0
Tom	M	34	Bilinga	1.000	12/09/2019	12	AM	0	0	0.000000000	0.513513514	0.027027027	0.000000000	0.000000000	0.000000000	0.000000000	0	0
Tom	M	34	Bilinga	1.000	20/06/2019	1	PM	0	0	0.000000000	0.725000000	0.050000000	0.000000000	0.000000000	0.250000000	0.000000000	0	0
Tom	M	34	Bilinga	1.000	25/06/2019	2	PM	0	0	0.000000000	0.846153846	0.000000000	0.000000000	0.000000000	0.090909091	0.000000000	0	0
Tom	M	34	Bilinga	1.000	26/06/2019	3	PM	0	0	0.000000000	0.433333333	0.300000000	0.033333333	0.000000000	0.100000000	0.000000000	0	1
Tom	M	34	Bilinga	1.000	27/06/2019	4	PM	0	0	0.000000000	0.392857143	0.107142857	0.000000000	0.107142857	0.103448276	0.000000000	0	0
Tom	M	34	Bilinga	1.000	10/07/2019	5	PM	0	0	0.000000000	0.520000000	0.240000000	0.000000000	0.000000000	0.076923077	0.000000000	0	0
Tom	M	34	Bilinga	1.000	15/07/2019	6	PM	0	0	0.000000000	0.923076923	0.051282051	0.000000000	0.000000000	0.100000000	0.000000000	0	0
Tom	M	34	Bilinga	1.000	16/07/2019	7	PM	0	0	0.000000000	0.550000000	0.000000000	0.000000000	0.000000000	0.000000000	0.000000000	0	0
Tom	M	34	Bilinga	1.000	23/07/2019	8	PM	0	0	0.000000000	0.222222222	0.000000000	0.111111111	0.000000000	0.000000000	0.000000000	0	1
Tom	M	34	Bilinga	1.000	29/07/2019	9	PM	0	0	0.000000000	0.612903226	0.161290323	0.000000000	0.000000000	0.000000000	0.000000000	0	0
Tom	M	34	Bilinga	1.000	14/08/2019	10	PM	0	0	0.000000000	0.333333333	0.166666667	0.000000000	0.000000000	0.000000000	0.000000000	0	0
Tom	M	34	Bilinga	1.000	22/08/2019	11	PM	0	0	0.000000000	0.653846154	0.346153846	0.000000000	0.000000000	0.000000000	0.000000000	0	0
Tom	M	34	Bilinga	1.000	12/09/2019	12	PM	0	0	0.076923077	0.846153846	0.000000000	0.000000000	0.000000000	0.000000000	0.000000000	1	0
Toni	M	36	Mutamba	0.031	18/04/2019	1	AM	1	0	0.000000000	0.050000000	0.100000000	0.000000000	0.000000000	0.000000000	0.000000000	0	0
Toni	M	36	Mutamba	0.031	24/04/2019	2	AM	1	0	0.000000000	0.321428571	0.035714286	0.000000000	0.000000000	0.000000000	0.000000000	0	0
Toni	M	36	Mutamba	0.031	26/04/2019	3	AM	1	0	0.000000000	0.200000000	0.025000000	0.000000000	0.000000000	0.000000000	0.000000000	0	0
Toni	M	36	Mutamba	0.031	06/05/2019	5	AM	1	0	0.000000000	0.685714286	0.000000000	0.000000000	0.000000000	0.000000000	0.000000000	0	0
Toni	M	36	Mutamba	0.031	08/05/2019	6	AM	1	0	0.000000000	0.281250000	0.218750000	0.000000000	0.000000000	0.125000000	0.000000000	0	0
Toni	M	36	Mutamba	0.031	13/05/2019	7	AM	1	0	0.000000000	0.473684211	0.000000000	0.000000000	0.000000000	0.000000000	0.000000000	0	0
Toni	M	36	Mutamba	0.031	28/05/2019	9	AM	1	0	0.000000000	0.727272727	0.000000000	0.000000000	0.000000000	0.000000000	0.000000000	0	0
Toni	M	36	Mutamba	0.031	30/05/2019	10	AM	1	0	0.000000000	0.428571429	0.000000000	0.000000000	0.000000000	0.000000000	0.000000000	0	0
Toni	M	36	Mutamba	0.031	18/04/2019	1	PM	1	1	0.000000000	0.500000000	0.058823529	0.000000000	0.000000000	0.050000000	0.029411765	0	0
Toni	M	36	Mutamba	0.031	24/04/2019	2	PM	1	0	0.000000000	0.285714286	0.000000000	0.000000000	0.000000000	0.000000000	0.000000000	0	0
Toni	M	36	Mutamba	0.031	26/04/2019	3	PM	1	1	0.000000000	0.324324324	0.027027027	0.000000000	0.000000000	0.025000000	0.027027027	0	0
Toni	M	36	Mutamba	0.031	02/05/2019	4	PM	1	0	0.000000000	0.833333333	0.000000000	0.000000000	0.000000000	0.142857143	0.000000000	0	0
Toni	M	36	Mutamba	0.031	06/05/2019	5	PM	1	0	0.000000000	0.178571429	0.321428571	0.000000000	0.000000000	0.000000000	0.000000000	0	0
Toni	M	36	Mutamba	0.031	08/05/2019	6	PM	1	0	0.000000000	0.500000000	0.000000000	0.000000000	0.000000000	0.000000000	0.000000000	0	0
Toni	M	36	Mutamba	0.031	13/05/2019	7	PM	1	1	0.000000000	0.096774194	0.032258065	0.000000000	0.000000000	0.000000000	0.064516129	0	0
Toni	M	36	Mutamba	0.031	28/05/2019	9	PM	1	0	0.000000000	0.461538462	0.230769231	0.000000000	0.000000000	0.075000000	0.000000000	0	0
Toni	M	36	Mutamba	0.031	05/06/2019	11	PM	1	0	0.000000000	0.714285714	0.000000000	0.000000000	0.000000000	0.000000000	0.000000000	0	0
Toni	M	36	Mutamba	0.031	14/06/2019	12	PM	1	0	0.000000000	0.900000000	0.000000000	0.000000000	0.000000000	0.000000000	0.000000000	0	0
Toni	M	36	Mutamba	0.031	25/04/2019	1	AM	0	0	0.000000000	0.666666667	0.000000000	0.000000000	0.000000000	0.000000000	0.000000000	0	0
Toni	M	36	Mutamba	0.031	01/05/2019	2	AM	0	0	0.000000000	0.648648649	0.054054054	0.000000000	0.027027027	0.000000000	0.000000000	0	0
Toni	M	36	Mutamba	0.031	07/05/2019	3	AM	0	0	0.000000000	0.642857143	0.000000000	0.000000000	0.000000000	0.000000000	0.000000000	0	0
Toni	M	36	Mutamba	0.031	14/05/2019	5	AM	0	0	0.000000000	0.222222222	0.000000000	0.000000000	0.000000000	0.000000000	0.000000000	0	0
Toni	M	36	Mutamba	0.031	15/05/2019	6	AM	0	0	0.000000000	0.200000000	0.000000000	0.000000000	0.000000000	0.000000000	0.000000000	0	0
Toni	M	36	Mutamba	0.031	22/05/2019	8	AM	0	0	0.000000000	0.600000000	0.000000000	0.000000000	0.000000000	0.000000000	0.000000000	0	0
Toni	M	36	Mutamba	0.031	29/05/2019	9	AM	0	0	0.000000000	0.612903226	0.000000000	0.000000000	0.000000000	0.000000000	0.000000000	0	0
Toni	M	36	Mutamba	0.031	19/06/2019	12	AM	0	0	0.000000000	0.775000000	0.000000000	0.000000000	0.000000000	0.000000000	0.000000000	0	0
Toni	M	36	Mutamba	0.031	25/04/2019	1	PM	0	0	0.000000000	0.000000000	0.000000000	0.142857143	0.000000000	0.000000000	0.000000000	0	1
Toni	M	36	Mutamba	0.031	01/05/2019	2	PM	0	0	0.000000000	0.217391304	0.173913043	0.000000000	0.000000000	0.025000000	0.000000000	0	0
Toni	M	36	Mutamba	0.031	07/05/2019	3	PM	0	0	0.000000000	0.454545455	0.045454545	0.000000000	0.000000000	0.000000000	0.000000000	0	0
Toni	M	36	Mutamba	0.031	09/05/2019	4	PM	0	0	0.000000000	0.571428571	0.000000000	0.142857143	0.000000000	0.000000000	0.000000000	0	1
Toni	M	36	Mutamba	0.031	14/05/2019	5	PM	0	0	0.000000000	0.500000000	0.100000000	0.000000000	0.000000000	0.000000000	0.000000000	0	0
Toni	M	36	Mutamba	0.031	15/05/2019	6	PM	0	0	0.000000000	0.277777778	0.027777778	0.000000000	0.000000000	0.000000000	0.000000000	0	0
Toni	M	36	Mutamba	0.031	16/05/2019	7	PM	0	0	0.000000000	0.250000000	0.000000000	0.062500000	0.000000000	0.000000000	0.000000000	0	1
Toni	M	36	Mutamba	0.031	22/05/2019	8	PM	0	0	0.000000000	0.166666667	0.500000000	0.000000000	0.000000000	0.000000000	0.000000000	0	0
Toni	M	36	Mutamba	0.031	29/05/2019	9	PM	0	0	0.000000000	0.500000000	0.083333333	0.000000000	0.000000000	0.000000000	0.000000000	0	0
Toni	M	36	Mutamba	0.031	03/06/2019	10	PM	0	0	0.000000000	0.470588235	0.294117647	0.000000000	0.000000000	0.000000000	0.000000000	0	0
Toni	M	36	Mutamba	0.031	13/06/2019	11	PM	0	0	0.000000000	0.571428571	0.000000000	0.000000000	0.000000000	0.000000000	0.000000000	0	0
Toni	M	36	Mutamba	0.031	19/06/2019	12	PM	0	0	0.000000000	0.775000000	0.075000000	0.000000000	0.000000000	0.000000000	0.000000000	0	0
Victor	M	37	Bilinga	0.645	17/06/2019	1	AM	1	0	0.000000000	0.702702703	0.000000000	0.000000000	0.000000000	0.050000000	0.000000000	0	0
Victor	M	37	Bilinga	0.645	21/06/2019	2	AM	1	0	0.000000000	0.405405405	0.000000000	0.000000000	0.000000000	0.000000000	0.000000000	0	0
Victor	M	37	Bilinga	0.645	02/07/2019	3	AM	1	0	0.000000000	0.647058824	0.000000000	0.000000000	0.000000000	0.647058824	0.000000000	0	0
Victor	M	37	Bilinga	0.645	03/07/2019	4	AM	1	1	0.000000000	0.500000000	0.078947368	0.000000000	0.052631579	0.375000000	0.026315789	0	0
Victor	M	37	Bilinga	0.645	12/07/2019	5	AM	1	0	0.000000000	0.500000000	0.125000000	0.000000000	0.000000000	0.000000000	0.000000000	0	0
Victor	M	37	Bilinga	0.645	17/07/2019	6	AM	1	0	0.000000000	0.513513514	0.027027027	0.000000000	0.027027027	0.050000000	0.000000000	0	0
Victor	M	37	Bilinga	0.645	18/07/2019	7	AM	1	0	0.000000000	0.256410256	0.000000000	0.000000000	0.000000000	0.075000000	0.000000000	0	0
Victor	M	37	Bilinga	0.645	22/07/2019	8	AM	1	0	0.000000000	0.617647059	0.000000000	0.000000000	0.000000000	0.075000000	0.000000000	0	0
Victor	M	37	Bilinga	0.645	31/07/2019	9	AM	1	0	0.242424242	0.424242424	0.030303030	0.000000000	0.030303030	0.230769231	0.000000000	1	0
Victor	M	37	Bilinga	0.645	09/08/2019	10	AM	1	0	0.025000000	0.675000000	0.075000000	0.000000000	0.000000000	0.075000000	0.000000000	1	0
Victor	M	37	Bilinga	0.645	19/08/2019	11	AM	1	0	0.000000000	0.769230769	0.000000000	0.000000000	0.000000000	0.025641026	0.000000000	0	0
Victor	M	37	Bilinga	0.645	03/09/2019	12	AM	1	1	0.000000000	0.871794872	0.000000000	0.000000000	0.000000000	0.000000000	0.025641026	0	0
Victor	M	37	Bilinga	0.645	17/06/2019	1	PM	1	0	0.250000000	0.321428571	0.000000000	0.000000000	0.000000000	0.129032258	0.000000000	1	0
Victor	M	37	Bilinga	0.645	21/06/2019	2	PM	1	0	0.375000000	0.250000000	0.000000000	0.000000000	0.275000000	0.000000000	0.000000000	1	0
Victor	M	37	Bilinga	0.645	02/07/2019	3	PM	1	0	0.090909091	0.000000000	0.000000000	0.000000000	0.818181818	0.545454545	0.000000000	1	0
Victor	M	37	Bilinga	0.645	03/07/2019	4	PM	1	0	0.000000000	0.642857143	0.285714286	0.000000000	0.071428571	0.375000000	0.000000000	0	0
Victor	M	37	Bilinga	0.645	12/07/2019	5	PM	1	0	0.000000000	0.633333333	0.000000000	0.000000000	0.000000000	0.000000000	0.000000000	0	0
Victor	M	37	Bilinga	0.645	17/07/2019	6	PM	1	0	0.375000000	0.325000000	0.025000000	0.000000000	0.350000000	0.000000000	0.000000000	1	0
Victor	M	37	Bilinga	0.645	18/07/2019	7	PM	1	0	0.029411765	0.235294118	0.000000000	0.029411765	0.029411765	0.050000000	0.000000000	1	1
Victor	M	37	Bilinga	0.645	09/08/2019	10	PM	1	1	0.000000000	0.000000000	0.000000000	0.000000000	0.000000000	0.000000000	0.200000000	0	0
Victor	M	37	Bilinga	0.645	03/09/2019	12	PM	1	0	0.000000000	0.825000000	0.050000000	0.000000000	0.000000000	0.000000000	0.000000000	0	0
Victor	M	37	Bilinga	0.645	20/06/2019	1	AM	0	0	0.000000000	0.875000000	0.000000000	0.000000000	0.000000000	0.000000000	0.000000000	0	0
Victor	M	37	Bilinga	0.645	25/06/2019	2	AM	0	0	0.000000000	0.363636364	0.000000000	0.000000000	0.000000000	0.000000000	0.000000000	0	0
Victor	M	37	Bilinga	0.645	26/06/2019	3	AM	0	0	0.000000000	0.540540541	0.000000000	0.000000000	0.000000000	0.575000000	0.000000000	0	0
Victor	M	37	Bilinga	0.645	27/06/2019	4	AM	0	0	0.078947368	0.631578947	0.000000000	0.000000000	0.052631579	0.050000000	0.000000000	1	0
Victor	M	37	Bilinga	0.645	10/07/2019	5	AM	0	0	0.000000000	0.694444444	0.000000000	0.000000000	0.083333333	0.131578947	0.000000000	0	0
Victor	M	37	Bilinga	0.645	15/07/2019	6	AM	0	0	0.184210526	0.394736842	0.000000000	0.000000000	0.289473684	0.102564103	0.000000000	1	0
Victor	M	37	Bilinga	0.645	16/07/2019	7	AM	0	0	0.000000000	0.290322581	0.000000000	0.000000000	0.000000000	0.075000000	0.000000000	0	0
Victor	M	37	Bilinga	0.645	23/07/2019	8	AM	0	0	0.000000000	0.666666667	0.000000000	0.000000000	0.000000000	0.153846154	0.000000000	0	0
Victor	M	37	Bilinga	0.645	29/07/2019	9	AM	0	0	0.000000000	0.540540541	0.000000000	0.000000000	0.000000000	0.153846154	0.000000000	0	0
Victor	M	37	Bilinga	0.645	14/08/2019	10	AM	0	0	0.000000000	0.529411765	0.029411765	0.000000000	0.000000000	0.050000000	0.000000000	0	0
Victor	M	37	Bilinga	0.645	22/08/2019	11	AM	0	0	0.000000000	0.641025641	0.051282051	0.000000000	0.000000000	0.000000000	0.000000000	0	0
Victor	M	37	Bilinga	0.645	12/09/2019	12	AM	0	0	0.000000000	0.621621622	0.027027027	0.000000000	0.000000000	0.054054054	0.000000000	0	0
Victor	M	37	Bilinga	0.645	20/06/2019	1	PM	0	0	0.000000000	0.700000000	0.000000000	0.000000000	0.000000000	0.175000000	0.000000000	0	0
Victor	M	37	Bilinga	0.645	25/06/2019	2	PM	0	0	0.000000000	0.333333333	0.000000000	0.000000000	0.000000000	0.181818182	0.000000000	0	0
Victor	M	37	Bilinga	0.645	26/06/2019	3	PM	0	0	0.000000000	0.454545455	0.181818182	0.000000000	0.000000000	0.100000000	0.000000000	0	0
Victor	M	37	Bilinga	0.645	27/06/2019	4	PM	0	0	1.000000000	0.000000000	0.000000000	0.000000000	0.000000000	0.000000000	0.000000000	1	0
Victor	M	37	Bilinga	0.645	10/07/2019	5	PM	0	0	0.000000000	0.666666667	0.000000000	0.000000000	0.041666667	0.000000000	0.000000000	0	0
Victor	M	37	Bilinga	0.645	15/07/2019	6	PM	0	0	0.000000000	0.700000000	0.000000000	0.000000000	0.000000000	0.000000000	0.000000000	0	0
Victor	M	37	Bilinga	0.645	16/07/2019	7	PM	0	0	0.000000000	0.428571429	0.000000000	0.000000000	0.000000000	0.000000000	0.000000000	0	0
Victor	M	37	Bilinga	0.645	23/07/2019	8	PM	0	0	0.000000000	0.312500000	0.000000000	0.000000000	0.000000000	0.000000000	0.000000000	0	0
Victor	M	37	Bilinga	0.645	29/07/2019	9	PM	0	0	0.108108108	0.351351351	0.081081081	0.027027027	0.216216216	0.125000000	0.000000000	1	1
Victor	M	37	Bilinga	0.645	14/08/2019	10	PM	0	0	0.037037037	0.555555556	0.074074074	0.000000000	0.000000000	0.103448276	0.000000000	1	0
Victor	M	37	Bilinga	0.645	22/08/2019	11	PM	0	0	0.000000000	0.703703704	0.037037037	0.000000000	0.000000000	0.000000000	0.000000000	0	0
Victor	M	37	Bilinga	0.645	12/09/2019	12	PM	0	0	0.000000000	0.000000000	0.000000000	0.000000000	0.000000000	0.000000000	0.000000000	0	0
Waty	F	23	Mutamba	0.000	18/04/2019	1	AM	1	1	0.105263158	0.052631579	0.000000000	0.000000000	0.052631579	0.000000000	0.105263158	1	0
Waty	F	23	Mutamba	0.000	24/04/2019	2	AM	1	1	0.000000000	0.111111111	0.000000000	0.000000000	0.111111111	0.022727273	0.222222222	0	0
Waty	F	23	Mutamba	0.000	26/04/2019	3	AM	1	1	0.000000000	0.260869565	0.043478261	0.000000000	0.260869565	0.050000000	0.521739130	0	0
Waty	F	23	Mutamba	0.000	02/05/2019	4	AM	1	1	0.000000000	0.235294118	0.176470588	0.000000000	0.000000000	0.131578947	0.058823529	0	0
Waty	F	23	Mutamba	0.000	06/05/2019	5	AM	1	1	0.000000000	0.192307692	0.000000000	0.000000000	0.461538462	0.100000000	0.653846154	0	0
Waty	F	23	Mutamba	0.000	08/05/2019	6	AM	1	1	0.000000000	0.125000000	0.125000000	0.000000000	0.687500000	0.100000000	0.625000000	0	0
Waty	F	23	Mutamba	0.000	13/05/2019	7	AM	1	1	0.000000000	0.200000000	0.050000000	0.050000000	0.300000000	0.075000000	0.450000000	0	1
Waty	F	23	Mutamba	0.000	21/05/2019	8	AM	1	1	0.000000000	0.148148148	0.111111111	0.000000000	0.407407407	0.225000000	0.370370370	0	0
Waty	F	23	Mutamba	0.000	28/05/2019	9	AM	1	1	0.000000000	0.000000000	0.000000000	0.000000000	0.272727273	0.000000000	0.272727273	0	0
Waty	F	23	Mutamba	0.000	30/05/2019	10	AM	1	1	0.000000000	0.050000000	0.150000000	0.000000000	0.300000000	0.150000000	0.350000000	0	0
Waty	F	23	Mutamba	0.000	05/06/2019	11	AM	1	1	0.000000000	0.300000000	0.150000000	0.000000000	0.000000000	0.325000000	0.050000000	0	0
Waty	F	23	Mutamba	0.000	14/06/2019	12	AM	1	0	0.000000000	0.066666667	0.000000000	0.000000000	0.000000000	0.050000000	0.000000000	0	0
Waty	F	23	Mutamba	0.000	18/04/2019	1	PM	1	0	0.000000000	0.270270270	0.378378378	0.000000000	0.000000000	0.050000000	0.000000000	0	0
Waty	F	23	Mutamba	0.000	24/04/2019	2	PM	1	0	0.000000000	0.200000000	0.000000000	0.000000000	0.200000000	0.000000000	0.000000000	0	0
Waty	F	23	Mutamba	0.000	26/04/2019	3	PM	1	0	0.000000000	0.272727273	0.000000000	0.000000000	0.000000000	0.000000000	0.000000000	0	0
Waty	F	23	Mutamba	0.000	02/05/2019	4	PM	1	1	0.000000000	0.142857143	0.357142857	0.000000000	0.142857143	0.062500000	0.142857143	0	0
Waty	F	23	Mutamba	0.000	06/05/2019	5	PM	1	0	0.000000000	0.000000000	1.000000000	0.000000000	0.000000000	0.000000000	0.000000000	0	0
Waty	F	23	Mutamba	0.000	08/05/2019	6	PM	1	0	0.000000000	0.000000000	0.952380952	0.000000000	0.000000000	0.025000000	0.000000000	0	0
Waty	F	23	Mutamba	0.000	13/05/2019	7	PM	1	0	0.000000000	0.000000000	0.846153846	0.000000000	0.000000000	0.000000000	0.000000000	0	0
Waty	F	23	Mutamba	0.000	21/05/2019	8	PM	1	1	0.000000000	0.096774194	0.612903226	0.000000000	0.000000000	0.075000000	0.032258065	0	0
Waty	F	23	Mutamba	0.000	28/05/2019	9	PM	1	0	0.000000000	0.720000000	0.160000000	0.000000000	0.000000000	0.179487179	0.000000000	0	0
Waty	F	23	Mutamba	0.000	30/05/2019	10	PM	1	0	0.000000000	0.181818182	0.454545455	0.000000000	0.000000000	0.025641026	0.000000000	0	0
Waty	F	23	Mutamba	0.000	05/06/2019	11	PM	1	0	0.000000000	0.000000000	0.555555556	0.000000000	0.333333333	0.000000000	0.000000000	0	0
Waty	F	23	Mutamba	0.000	14/06/2019	12	PM	1	0	0.000000000	0.529411765	0.117647059	0.000000000	0.000000000	0.025000000	0.000000000	0	0
Waty	F	23	Mutamba	0.000	25/04/2019	1	AM	0	0	0.000000000	0.263157895	0.157894737	0.105263158	0.000000000	0.025000000	0.000000000	0	1
Waty	F	23	Mutamba	0.000	01/05/2019	2	AM	0	0	0.000000000	0.058823529	0.000000000	0.000000000	0.176470588	0.025000000	0.000000000	0	0
Waty	F	23	Mutamba	0.000	07/05/2019	3	AM	0	0	0.000000000	0.076923077	0.538461538	0.000000000	0.038461538	0.050000000	0.000000000	0	0
Waty	F	23	Mutamba	0.000	09/05/2019	4	AM	0	0	0.000000000	0.181818182	0.363636364	0.000000000	0.090909091	0.000000000	0.000000000	0	0
Waty	F	23	Mutamba	0.000	14/05/2019	5	AM	0	0	0.000000000	0.000000000	0.166666667	0.000000000	0.166666667	0.000000000	0.000000000	0	0
Waty	F	23	Mutamba	0.000	15/05/2019	6	AM	0	0	0.000000000	0.000000000	0.000000000	0.000000000	0.000000000	0.000000000	0.000000000	0	0
Waty	F	23	Mutamba	0.000	16/05/2019	7	AM	0	0	0.000000000	1.000000000	0.000000000	0.000000000	0.000000000	0.150000000	0.000000000	0	0
Waty	F	23	Mutamba	0.000	22/05/2019	8	AM	0	0	0.000000000	0.368421053	0.421052632	0.000000000	0.000000000	0.250000000	0.000000000	0	0
Waty	F	23	Mutamba	0.000	29/05/2019	9	AM	0	0	0.000000000	0.066666667	0.400000000	0.000000000	0.000000000	0.050000000	0.000000000	0	0
Waty	F	23	Mutamba	0.000	03/06/2019	10	AM	0	0	0.000000000	0.588235294	0.058823529	0.000000000	0.000000000	0.550000000	0.000000000	0	0
Waty	F	23	Mutamba	0.000	13/06/2019	11	AM	0	0	0.000000000	0.454545455	0.000000000	0.000000000	0.000000000	0.125000000	0.000000000	0	0
Waty	F	23	Mutamba	0.000	19/06/2019	12	AM	0	0	0.000000000	0.714285714	0.142857143	0.000000000	0.000000000	0.700000000	0.000000000	0	0
Waty	F	23	Mutamba	0.000	25/04/2019	1	PM	0	0	0.000000000	0.166666667	0.166666667	0.000000000	0.000000000	0.000000000	0.000000000	0	0
Waty	F	23	Mutamba	0.000	01/05/2019	2	PM	0	0	0.000000000	0.200000000	0.000000000	0.000000000	0.000000000	0.025000000	0.000000000	0	0
Waty	F	23	Mutamba	0.000	07/05/2019	3	PM	0	0	0.000000000	0.125000000	0.791666667	0.000000000	0.000000000	0.000000000	0.000000000	0	0
Waty	F	23	Mutamba	0.000	09/05/2019	4	PM	0	0	0.000000000	0.384615385	0.384615385	0.000000000	0.076923077	0.000000000	0.000000000	0	0
Waty	F	23	Mutamba	0.000	14/05/2019	5	PM	0	0	0.000000000	0.000000000	0.900000000	0.000000000	0.000000000	0.000000000	0.000000000	0	0
Waty	F	23	Mutamba	0.000	15/05/2019	6	PM	0	0	0.000000000	0.068965517	0.344827586	0.000000000	0.000000000	0.050000000	0.000000000	0	0
Waty	F	23	Mutamba	0.000	16/05/2019	7	PM	0	0	0.000000000	0.625000000	0.250000000	0.000000000	0.000000000	0.057142857	0.000000000	0	0
Waty	F	23	Mutamba	0.000	22/05/2019	8	PM	0	0	0.000000000	0.000000000	0.692307692	0.000000000	0.000000000	0.000000000	0.000000000	0	0
Waty	F	23	Mutamba	0.000	29/05/2019	9	PM	0	0	0.000000000	0.250000000	0.333333333	0.000000000	0.000000000	0.000000000	0.000000000	0	0
Waty	F	23	Mutamba	0.000	03/06/2019	10	PM	0	0	0.000000000	0.000000000	0.923076923	0.000000000	0.000000000	0.250000000	0.000000000	0	0
Waty	F	23	Mutamba	0.000	13/06/2019	11	PM	0	0	0.000000000	0.363636364	0.000000000	0.000000000	0.000000000	0.000000000	0.000000000	0	0
Waty	F	23	Mutamba	0.000	19/06/2019	12	PM	0	0	0.000000000	0.485714286	0.514285714	0.000000000	0.000000000	0.500000000	0.000000000	0	0
