# Supplementary material for: Cognitive enrichment in a social setting: assessing the use of a novel food maze in sanctuary-housed chimpanzees
Source: Primates. 2022 Jul 18;63(5):509–24. doi: 10.1007/s10329-022-00996-0 (PMC9463267; doi:10.1007/s10329-022-00996-0)
Supplement: Supplementary file 3 — Supplementary file3 (TXT 45 KB) [file 10329_2022_996_MOESM3_ESM.txt]

Subject	Sex	Age	Group	Date	session.number.scans	Time	Enrichment	Task.contact	Face Stroke	Rub Body	Rub Face	Scratch Body	Scratch Face	TotalSDB	ObservationEffortSDB	SDB.bin	TotalScratch.bin
Africa	F	19	Mutamba	25/04/2019	1	AM	0	No contact C	1	0	0	0	0	1	7.20	1	0
Africa	F	19	Mutamba	01/05/2019	2	AM	0	No contact C	0	1	1	2	0	4	4.48	1	1
Africa	F	19	Mutamba	07/05/2019	3	AM	0	No contact C	1	2	1	6	10	20	10.00	1	1
Africa	F	19	Mutamba	15/05/2019	6	AM	0	No contact C	1	0	0	2	0	3	8.02	1	1
Africa	F	19	Mutamba	16/05/2019	7	AM	0	No contact C	5	0	0	0	1	6	10.00	1	1
Africa	F	19	Mutamba	22/05/2019	8	AM	0	No contact C	2	2	0	6	2	12	9.95	1	1
Africa	F	19	Mutamba	29/05/2019	9	AM	0	No contact C	0	2	1	7	2	12	7.07	1	1
Africa	F	19	Mutamba	03/06/2019	10	AM	0	No contact C	0	0	0	1	0	1	8.30	1	1
Africa	F	19	Mutamba	13/06/2019	11	AM	0	No contact C	2	1	0	3	4	10	10.00	1	1
Africa	F	19	Mutamba	19/06/2019	12	AM	0	No contact C	0	2	0	7	4	13	10.00	1	1
Africa	F	19	Mutamba	25/04/2019	1	PM	0	No contact C	1	1	0	4	1	7	10.00	1	1
Africa	F	19	Mutamba	01/05/2019	2	PM	0	No contact C	0	3	0	3	1	7	10.00	1	1
Africa	F	19	Mutamba	07/05/2019	3	PM	0	No contact C	2	0	0	1	0	3	10.00	1	1
Africa	F	19	Mutamba	15/05/2019	6	PM	0	No contact C	0	0	0	4	0	4	8.67	1	1
Africa	F	19	Mutamba	16/05/2019	7	PM	0	No contact C	2	4	0	4	0	10	8.58	1	1
Africa	F	19	Mutamba	22/05/2019	8	PM	0	No contact C	0	0	0	1	0	1	10.00	1	1
Africa	F	19	Mutamba	29/05/2019	9	PM	0	No contact C	0	0	1	0	0	1	8.93	1	0
Africa	F	19	Mutamba	03/06/2019	10	PM	0	No contact C	2	0	0	0	0	2	10.00	1	0
Africa	F	19	Mutamba	13/06/2019	11	PM	0	No contact C	2	0	0	1	0	3	10.00	1	1
Africa	F	19	Mutamba	19/06/2019	12	PM	0	No contact C	0	0	1	0	0	1	9.53	1	0
Africa	F	19	Mutamba	18/04/2019	1	AM	1	No contact E	0	0	1	0	0	1	9.28	1	0
Africa	F	19	Mutamba	24/04/2019	2	AM	1	No contact E	1	4	0	2	0	7	10.00	1	1
Africa	F	19	Mutamba	26/04/2019	3	AM	1	No contact E	0	0	0	0	1	1	10.00	1	1
Africa	F	19	Mutamba	02/05/2019	4	AM	1	No contact E	0	0	0	2	0	2	8.72	1	1
Africa	F	19	Mutamba	06/05/2019	5	AM	1	No contact E	1	1	0	3	0	5	8.88	1	1
Africa	F	19	Mutamba	08/05/2019	6	AM	1	No contact E	3	0	1	0	2	6	10.00	1	1
Africa	F	19	Mutamba	13/05/2019	7	AM	1	No contact E	5	2	0	1	0	8	9.70	1	1
Africa	F	19	Mutamba	28/05/2019	9	AM	1	No contact E	7	5	0	2	0	14	10.00	1	1
Africa	F	19	Mutamba	05/06/2019	11	AM	1	No contact E	3	10	0	8	1	22	9.78	1	1
Africa	F	19	Mutamba	14/06/2019	12	AM	1	No contact E	2	0	0	16	0	18	9.50	1	1
Africa	F	19	Mutamba	18/04/2019	1	PM	1	No contact E	1	1	0	1	0	3	10.00	1	1
Africa	F	19	Mutamba	24/04/2019	2	PM	1	No contact E	0	0	0	0	0	0	10.00	0	0
Africa	F	19	Mutamba	26/04/2019	3	PM	1	No contact E	0	0	0	12	0	12	7.55	1	1
Africa	F	19	Mutamba	02/05/2019	4	PM	1	No contact E	0	0	0	0	0	0	7.73	0	0
Africa	F	19	Mutamba	06/05/2019	5	PM	1	No contact E	1	0	1	1	0	3	10.00	1	1
Africa	F	19	Mutamba	08/05/2019	6	PM	1	No contact E	3	0	0	1	3	7	10.00	1	1
Africa	F	19	Mutamba	13/05/2019	7	PM	1	No contact E	2	1	0	3	0	6	8.08	1	1
Africa	F	19	Mutamba	28/05/2019	9	PM	1	No contact E	0	0	0	1	0	1	8.37	1	1
Africa	F	19	Mutamba	05/06/2019	11	PM	1	No contact E	0	0	2	3	0	5	10.00	1	1
Africa	F	19	Mutamba	14/06/2019	12	PM	1	No contact E	1	0	0	5	0	6	4.87	1	1
Africa	F	19	Mutamba	18/04/2019	1	AM	1	In contact	1	0	0	1	0	2	10.93	1	1
Africa	F	19	Mutamba	24/04/2019	2	AM	1	In contact	2	1	0	2	2	7	10.97	1	1
Africa	F	19	Mutamba	26/04/2019	3	AM	1	In contact	1	0	0	3	1	5	10.73	1	1
Africa	F	19	Mutamba	02/05/2019	4	AM	1	In contact	2	0	0	1	0	3	10.97	1	1
Africa	F	19	Mutamba	06/05/2019	5	AM	1	In contact	0	1	0	14	3	18	10.97	1	1
Africa	F	19	Mutamba	08/05/2019	6	AM	1	In contact	5	1	0	2	2	10	10.97	1	1
Africa	F	19	Mutamba	13/05/2019	7	AM	1	In contact	0	0	0	13	1	14	10.98	1	1
Africa	F	19	Mutamba	21/05/2019	8	AM	1	In contact	4	2	1	1	0	8	10.38	1	1
Africa	F	19	Mutamba	28/05/2019	9	AM	1	In contact	1	4	0	6	0	11	10.98	1	1
Africa	F	19	Mutamba	30/05/2019	10	AM	1	In contact	0	1	0	5	0	6	10.97	1	1
Africa	F	19	Mutamba	05/06/2019	11	AM	1	In contact	4	6	1	21	2	34	10.90	1	1
Africa	F	19	Mutamba	14/06/2019	12	AM	1	In contact	2	0	0	5	0	7	10.72	1	1
Africa	F	19	Mutamba	24/04/2019	2	PM	1	In contact	1	0	0	2	0	3	10.55	1	1
Africa	F	19	Mutamba	26/04/2019	3	PM	1	In contact	1	1	0	16	0	18	10.97	1	1
Africa	F	19	Mutamba	06/05/2019	5	PM	1	In contact	2	0	0	1	0	3	6.85	1	1
Africa	F	19	Mutamba	08/05/2019	6	PM	1	In contact	2	0	0	2	3	7	10.97	1	1
Africa	F	19	Mutamba	13/05/2019	7	PM	1	In contact	1	0	0	1	2	4	10.98	1	1
Africa	F	19	Mutamba	21/05/2019	8	PM	1	In contact	6	8	0	6	0	20	10.98	1	1
Africa	F	19	Mutamba	30/05/2019	10	PM	1	In contact	4	8	1	2	2	17	10.98	1	1
Africa	F	19	Mutamba	05/06/2019	11	PM	1	In contact	2	1	0	15	0	18	10.95	1	1
Africa	F	19	Mutamba	14/06/2019	12	PM	1	In contact	2	0	0	5	1	8	10.90	1	1
Bea	F	34	Bilinga	25/06/2019	2	AM	0	No contact C	0	0	0	0	0	0	3.32	0	0
Bea	F	34	Bilinga	27/06/2019	4	AM	0	No contact C	0	4	0	10	4	18	10.00	1	1
Bea	F	34	Bilinga	15/07/2019	6	AM	0	No contact C	3	1	1	0	0	5	7.75	1	0
Bea	F	34	Bilinga	16/07/2019	7	AM	0	No contact C	2	0	0	6	1	9	8.33	1	1
Bea	F	34	Bilinga	23/07/2019	8	AM	0	No contact C	0	5	2	11	0	18	10.00	1	1
Bea	F	34	Bilinga	29/07/2019	9	AM	0	No contact C	1	2	0	6	1	10	7.08	1	1
Bea	F	34	Bilinga	14/08/2019	10	AM	0	No contact C	2	7	1	9	3	22	14.45	1	1
Bea	F	34	Bilinga	22/08/2019	11	AM	0	No contact C	0	0	0	3	0	3	10.00	1	1
Bea	F	34	Bilinga	12/09/2019	12	AM	0	No contact C	3	0	0	0	0	3	9.10	1	0
Bea	F	34	Bilinga	25/06/2019	2	PM	0	No contact C	1	1	1	3	0	6	11.52	1	1
Bea	F	34	Bilinga	27/06/2019	4	PM	0	No contact C	0	0	0	4	0	4	7.75	1	1
Bea	F	34	Bilinga	15/07/2019	6	PM	0	No contact C	0	0	0	3	0	3	3.97	1	1
Bea	F	34	Bilinga	23/07/2019	8	PM	0	No contact C	3	1	0	0	0	4	4.43	1	0
Bea	F	34	Bilinga	29/07/2019	9	PM	0	No contact C	0	0	0	1	0	1	6.95	1	1
Bea	F	34	Bilinga	14/08/2019	10	PM	0	No contact C	1	0	0	0	0	1	5.78	1	0
Bea	F	34	Bilinga	22/08/2019	11	PM	0	No contact C	0	0	0	0	0	0	10.00	0	0
Bea	F	34	Bilinga	17/06/2019	1	AM	1	No contact E	2	0	0	1	0	3	7.87	1	1
Bea	F	34	Bilinga	21/06/2019	2	AM	1	No contact E	0	1	0	1	0	2	10.00	1	1
Bea	F	34	Bilinga	02/07/2019	3	AM	1	No contact E	2	2	0	9	0	13	7.40	1	1
Bea	F	34	Bilinga	03/07/2019	4	AM	1	No contact E	0	5	0	1	0	6	10.00	1	1
Bea	F	34	Bilinga	17/07/2019	6	AM	1	No contact E	1	2	1	6	0	10	8.20	1	1
Bea	F	34	Bilinga	18/07/2019	7	AM	1	No contact E	1	0	0	1	0	2	10.00	1	1
Bea	F	34	Bilinga	22/07/2019	8	AM	1	No contact E	2	1	0	1	0	4	10.00	1	1
Bea	F	34	Bilinga	31/07/2019	9	AM	1	No contact E	0	0	0	1	0	1	4.53	1	1
Bea	F	34	Bilinga	09/08/2019	10	AM	1	No contact E	1	1	0	5	0	7	10.00	1	1
Bea	F	34	Bilinga	03/09/2019	12	AM	1	No contact E	1	0	0	4	0	5	10.00	1	1
Bea	F	34	Bilinga	17/06/2019	1	PM	1	No contact E	0	0	0	0	1	1	1.93	1	1
Bea	F	34	Bilinga	21/06/2019	2	PM	1	No contact E	0	0	0	5	1	6	10.00	1	1
Bea	F	34	Bilinga	02/07/2019	3	PM	1	No contact E	0	0	0	2	0	2	7.20	1	1
Bea	F	34	Bilinga	03/07/2019	4	PM	1	No contact E	0	0	0	3	0	3	4.18	1	1
Bea	F	34	Bilinga	17/07/2019	6	PM	1	No contact E	1	0	0	2	0	3	7.73	1	1
Bea	F	34	Bilinga	18/07/2019	7	PM	1	No contact E	0	0	0	2	1	3	6.43	1	1
Bea	F	34	Bilinga	22/07/2019	8	PM	1	No contact E	0	0	0	1	1	2	3.65	1	1
Bea	F	34	Bilinga	31/07/2019	9	PM	1	No contact E	0	0	0	0	0	0	10.00	0	0
Bea	F	34	Bilinga	09/08/2019	10	PM	1	No contact E	0	1	0	1	1	3	6.65	1	1
Bea	F	34	Bilinga	03/09/2019	12	PM	1	No contact E	0	0	0	1	0	1	10.00	1	1
Bea	F	34	Bilinga	21/06/2019	2	AM	1	In contact	3	8	0	5	1	17	2.77	1	1
Bea	F	34	Bilinga	17/07/2019	6	AM	1	In contact	0	8	5	2	0	15	4.08	1	1
Bea	F	34	Bilinga	22/07/2019	8	AM	1	In contact	1	0	0	0	0	1	0.42	1	0
Bea	F	34	Bilinga	31/07/2019	9	AM	1	In contact	0	0	0	0	0	0	8.57	0	0
Bea	F	34	Bilinga	17/06/2019	1	PM	1	In contact	0	1	0	1	0	2	2.37	1	1
Bea	F	34	Bilinga	18/07/2019	7	PM	1	In contact	0	1	1	0	0	2	0.45	1	0
Bongo	M	19	Mutamba	25/04/2019	1	AM	0	No contact C	0	0	0	0	0	0	7.53	0	0
Bongo	M	19	Mutamba	01/05/2019	2	AM	0	No contact C	1	1	0	0	1	3	7.25	1	1
Bongo	M	19	Mutamba	07/05/2019	3	AM	0	No contact C	4	0	0	1	4	9	7.02	1	1
Bongo	M	19	Mutamba	15/05/2019	6	AM	0	No contact C	1	0	0	0	0	1	3.73	1	0
Bongo	M	19	Mutamba	16/05/2019	7	AM	0	No contact C	9	1	0	4	0	14	7.72	1	1
Bongo	M	19	Mutamba	22/05/2019	8	AM	0	No contact C	3	1	0	1	0	5	4.08	1	1
Bongo	M	19	Mutamba	29/05/2019	9	AM	0	No contact C	1	0	0	0	0	1	0.45	1	0
Bongo	M	19	Mutamba	03/06/2019	10	AM	0	No contact C	4	0	0	1	0	5	9.10	1	1
Bongo	M	19	Mutamba	13/06/2019	11	AM	0	No contact C	2	0	0	3	0	5	7.58	1	1
Bongo	M	19	Mutamba	19/06/2019	12	AM	0	No contact C	0	0	0	3	1	4	10.00	1	1
Bongo	M	19	Mutamba	25/04/2019	1	PM	0	No contact C	2	0	0	14	2	18	9.13	1	1
Bongo	M	19	Mutamba	01/05/2019	2	PM	0	No contact C	3	2	0	1	1	7	8.10	1	1
Bongo	M	19	Mutamba	07/05/2019	3	PM	0	No contact C	6	0	0	13	0	19	9.57	1	1
Bongo	M	19	Mutamba	15/05/2019	6	PM	0	No contact C	0	0	0	0	0	0	2.00	0	0
Bongo	M	19	Mutamba	16/05/2019	7	PM	0	No contact C	13	0	0	1	1	15	9.25	1	1
Bongo	M	19	Mutamba	29/05/2019	9	PM	0	No contact C	1	0	1	0	0	2	8.35	1	0
Bongo	M	19	Mutamba	03/06/2019	10	PM	0	No contact C	1	0	0	0	0	1	4.55	1	0
Bongo	M	19	Mutamba	13/06/2019	11	PM	0	No contact C	2	0	0	0	0	2	9.50	1	0
Bongo	M	19	Mutamba	19/06/2019	12	PM	0	No contact C	1	3	0	3	2	9	10.00	1	1
Bongo	M	19	Mutamba	18/04/2019	1	AM	1	No contact E	1	0	0	0	0	1	7.42	1	0
Bongo	M	19	Mutamba	24/04/2019	2	AM	1	No contact E	1	2	0	1	0	4	8.03	1	1
Bongo	M	19	Mutamba	26/04/2019	3	AM	1	No contact E	2	0	0	3	0	5	8.90	1	1
Bongo	M	19	Mutamba	02/05/2019	4	AM	1	No contact E	3	1	0	5	0	9	10.00	1	1
Bongo	M	19	Mutamba	06/05/2019	5	AM	1	No contact E	0	0	0	0	0	0	3.62	0	0
Bongo	M	19	Mutamba	08/05/2019	6	AM	1	No contact E	2	0	0	2	0	4	9.30	1	1
Bongo	M	19	Mutamba	13/05/2019	7	AM	1	No contact E	0	1	0	1	1	3	5.48	1	1
Bongo	M	19	Mutamba	28/05/2019	9	AM	1	No contact E	2	0	0	2	0	4	8.18	1	1
Bongo	M	19	Mutamba	05/06/2019	11	AM	1	No contact E	1	1	0	0	0	2	8.00	1	0
Bongo	M	19	Mutamba	14/06/2019	12	AM	1	No contact E	1	0	0	1	1	3	8.28	1	1
Bongo	M	19	Mutamba	18/04/2019	1	PM	1	No contact E	3	0	0	1	1	5	9.32	1	1
Bongo	M	19	Mutamba	24/04/2019	2	PM	1	No contact E	0	0	0	2	0	2	9.88	1	1
Bongo	M	19	Mutamba	26/04/2019	3	PM	1	No contact E	0	0	0	6	2	8	10.00	1	1
Bongo	M	19	Mutamba	02/05/2019	4	PM	1	No contact E	2	0	0	0	1	3	10.00	1	1
Bongo	M	19	Mutamba	06/05/2019	5	PM	1	No contact E	5	1	0	1	0	7	6.50	1	1
Bongo	M	19	Mutamba	08/05/2019	6	PM	1	No contact E	4	0	0	1	0	5	7.63	1	1
Bongo	M	19	Mutamba	13/05/2019	7	PM	1	No contact E	3	1	0	0	0	4	7.97	1	0
Bongo	M	19	Mutamba	28/05/2019	9	PM	1	No contact E	4	0	0	0	1	5	8.50	1	1
Bongo	M	19	Mutamba	05/06/2019	11	PM	1	No contact E	3	0	0	0	0	3	8.13	1	0
Bongo	M	19	Mutamba	14/06/2019	12	PM	1	No contact E	0	0	0	0	0	0	5.25	0	0
Bongo	M	19	Mutamba	18/04/2019	1	AM	1	In contact	0	0	0	3	0	3	0.42	1	1
Bongo	M	19	Mutamba	05/06/2019	11	AM	1	In contact	1	0	0	0	2	3	1.30	1	1
Bongo	M	19	Mutamba	14/06/2019	12	AM	1	In contact	0	0	0	3	1	4	0.68	1	1
Charly	M	30	Mutamba	25/04/2019	1	AM	0	No contact C	1	0	0	6	0	7	6.32	1	1
Charly	M	30	Mutamba	01/05/2019	2	AM	0	No contact C	1	2	1	0	0	4	9.50	1	0
Charly	M	30	Mutamba	07/05/2019	3	AM	0	No contact C	4	0	0	2	0	6	6.35	1	1
Charly	M	30	Mutamba	15/05/2019	6	AM	0	No contact C	1	0	0	0	1	2	3.38	1	1
Charly	M	30	Mutamba	16/05/2019	7	AM	0	No contact C	6	1	0	0	0	7	9.73	1	0
Charly	M	30	Mutamba	22/05/2019	8	AM	0	No contact C	5	0	0	0	0	5	9.08	1	0
Charly	M	30	Mutamba	29/05/2019	9	AM	0	No contact C	0	2	1	1	1	5	19.08	1	1
Charly	M	30	Mutamba	03/06/2019	10	AM	0	No contact C	1	0	0	1	0	2	8.80	1	1
Charly	M	30	Mutamba	19/06/2019	12	AM	0	No contact C	0	3	0	0	0	3	8.58	1	0
Charly	M	30	Mutamba	25/04/2019	1	PM	0	No contact C	4	3	1	6	0	14	9.43	1	1
Charly	M	30	Mutamba	01/05/2019	2	PM	0	No contact C	2	2	0	0	0	4	8.30	1	0
Charly	M	30	Mutamba	07/05/2019	3	PM	0	No contact C	0	0	0	0	0	0	10.00	0	0
Charly	M	30	Mutamba	15/05/2019	6	PM	0	No contact C	3	1	0	2	0	6	10.00	1	1
Charly	M	30	Mutamba	16/05/2019	7	PM	0	No contact C	4	0	0	0	0	4	10.00	1	0
Charly	M	30	Mutamba	22/05/2019	8	PM	0	No contact C	2	1	0	0	0	3	8.50	1	0
Charly	M	30	Mutamba	29/05/2019	9	PM	0	No contact C	1	0	0	0	0	1	11.02	1	0
Charly	M	30	Mutamba	03/06/2019	10	PM	0	No contact C	2	3	0	2	0	7	2.92	1	1
Charly	M	30	Mutamba	13/06/2019	11	PM	0	No contact C	0	0	0	0	0	0	6.12	0	0
Charly	M	30	Mutamba	19/06/2019	12	PM	0	No contact C	1	4	0	3	0	8	9.30	1	1
Charly	M	30	Mutamba	18/04/2019	1	AM	1	No contact E	2	0	0	2	0	4	9.25	1	1
Charly	M	30	Mutamba	24/04/2019	2	AM	1	No contact E	2	5	0	0	0	7	9.12	1	0
Charly	M	30	Mutamba	26/04/2019	3	AM	1	No contact E	1	1	0	0	0	2	9.38	1	0
Charly	M	30	Mutamba	02/05/2019	4	AM	1	No contact E	1	1	0	1	1	4	10.00	1	1
Charly	M	30	Mutamba	06/05/2019	5	AM	1	No contact E	1	0	0	1	0	2	8.80	1	1
Charly	M	30	Mutamba	08/05/2019	6	AM	1	No contact E	0	0	1	1	0	2	8.87	1	1
Charly	M	30	Mutamba	13/05/2019	7	AM	1	No contact E	4	1	0	0	0	5	7.78	1	0
Charly	M	30	Mutamba	28/05/2019	9	AM	1	No contact E	1	2	0	1	0	4	8.50	1	1
Charly	M	30	Mutamba	05/06/2019	11	AM	1	No contact E	1	0	0	2	0	3	10.00	1	1
Charly	M	30	Mutamba	14/06/2019	12	AM	1	No contact E	0	3	0	5	0	8	7.78	1	1
Charly	M	30	Mutamba	18/04/2019	1	PM	1	No contact E	0	0	0	0	0	0	10.00	0	0
Charly	M	30	Mutamba	24/04/2019	2	PM	1	No contact E	0	0	0	2	0	2	6.43	1	1
Charly	M	30	Mutamba	26/04/2019	3	PM	1	No contact E	3	1	0	9	0	13	10.00	1	1
Charly	M	30	Mutamba	02/05/2019	4	PM	1	No contact E	1	0	0	3	0	4	9.70	1	1
Charly	M	30	Mutamba	06/05/2019	5	PM	1	No contact E	1	1	0	0	0	2	9.57	1	0
Charly	M	30	Mutamba	08/05/2019	6	PM	1	No contact E	0	0	1	1	3	5	2.07	1	1
Charly	M	30	Mutamba	13/05/2019	7	PM	1	No contact E	1	2	0	1	1	5	9.47	1	1
Charly	M	30	Mutamba	28/05/2019	9	PM	1	No contact E	1	0	0	1	0	2	7.40	1	1
Charly	M	30	Mutamba	05/06/2019	11	PM	1	No contact E	0	0	0	0	0	0	1.15	0	0
Charly	M	30	Mutamba	14/06/2019	12	PM	1	No contact E	0	0	0	0	0	0	10.00	0	0
Charly	M	30	Mutamba	02/05/2019	4	AM	1	In contact	2	1	0	1	0	4	10.93	1	1
Charly	M	30	Mutamba	08/05/2019	6	AM	1	In contact	1	0	0	1	0	2	10.97	1	1
Charly	M	30	Mutamba	13/05/2019	7	AM	1	In contact	3	0	0	1	0	4	5.05	1	1
Charly	M	30	Mutamba	05/06/2019	11	AM	1	In contact	1	0	0	2	0	3	8.88	1	1
Charly	M	30	Mutamba	14/06/2019	12	AM	1	In contact	0	0	0	5	0	5	10.98	1	1
Charly	M	30	Mutamba	14/06/2019	12	PM	1	In contact	0	0	0	0	0	0	10.98	0	0
Cheeta	F	29	Bilinga	25/06/2019	2	AM	0	No contact C	1	0	0	1	0	2	10.00	1	1
Cheeta	F	29	Bilinga	26/06/2019	3	AM	0	No contact C	2	2	0	2	1	7	10.00	1	1
Cheeta	F	29	Bilinga	27/06/2019	4	AM	0	No contact C	2	3	0	2	0	7	9.75	1	1
Cheeta	F	29	Bilinga	16/07/2019	7	AM	0	No contact C	3	2	0	3	5	13	10.00	1	1
Cheeta	F	29	Bilinga	23/07/2019	8	AM	0	No contact C	4	7	0	1	1	13	10.00	1	1
Cheeta	F	29	Bilinga	29/07/2019	9	AM	0	No contact C	1	6	0	0	0	7	10.00	1	0
Cheeta	F	29	Bilinga	14/08/2019	10	AM	0	No contact C	2	0	0	0	0	2	10.00	1	0
Cheeta	F	29	Bilinga	22/08/2019	11	AM	0	No contact C	4	0	1	0	0	5	10.00	1	0
Cheeta	F	29	Bilinga	12/09/2019	12	AM	0	No contact C	1	3	0	1	2	7	10.00	1	1
Cheeta	F	29	Bilinga	25/06/2019	2	PM	0	No contact C	1	1	0	0	0	2	8.67	1	0
Cheeta	F	29	Bilinga	26/06/2019	3	PM	0	No contact C	3	0	0	1	0	4	9.52	1	1
Cheeta	F	29	Bilinga	27/06/2019	4	PM	0	No contact C	2	6	0	8	0	16	10.00	1	1
Cheeta	F	29	Bilinga	15/07/2019	6	PM	0	No contact C	0	6	0	3	0	9	10.00	1	1
Cheeta	F	29	Bilinga	23/07/2019	8	PM	0	No contact C	3	0	0	0	0	3	8.03	1	0
Cheeta	F	29	Bilinga	29/07/2019	9	PM	0	No contact C	2	1	2	1	0	6	10.00	1	1
Cheeta	F	29	Bilinga	14/08/2019	10	PM	0	No contact C	0	1	0	1	1	3	10.00	1	1
Cheeta	F	29	Bilinga	22/08/2019	11	PM	0	No contact C	1	0	0	0	0	1	10.00	1	0
Cheeta	F	29	Bilinga	12/09/2019	12	PM	0	No contact C	4	0	0	0	0	4	7.37	1	0
Cheeta	F	29	Bilinga	17/06/2019	1	AM	1	No contact E	1	1	0	0	1	3	10.00	1	1
Cheeta	F	29	Bilinga	21/06/2019	2	AM	1	No contact E	4	0	0	1	0	5	10.00	1	1
Cheeta	F	29	Bilinga	02/07/2019	3	AM	1	No contact E	3	5	1	0	2	11	10.00	1	1
Cheeta	F	29	Bilinga	03/07/2019	4	AM	1	No contact E	3	1	0	1	1	6	10.00	1	1
Cheeta	F	29	Bilinga	17/07/2019	6	AM	1	No contact E	2	0	0	1	0	3	6.05	1	1
Cheeta	F	29	Bilinga	18/07/2019	7	AM	1	No contact E	0	3	0	2	0	5	8.97	1	1
Cheeta	F	29	Bilinga	22/07/2019	8	AM	1	No contact E	1	2	0	2	0	5	10.00	1	1
Cheeta	F	29	Bilinga	31/07/2019	9	AM	1	No contact E	2	1	0	1	0	4	6.65	1	1
Cheeta	F	29	Bilinga	09/08/2019	10	AM	1	No contact E	1	0	0	5	0	6	10.00	1	1
Cheeta	F	29	Bilinga	03/09/2019	12	AM	1	No contact E	3	0	0	1	0	4	10.00	1	1
Cheeta	F	29	Bilinga	17/06/2019	1	PM	1	No contact E	5	1	0	6	0	12	8.23	1	1
Cheeta	F	29	Bilinga	21/06/2019	2	PM	1	No contact E	1	0	0	0	0	1	2.75	1	0
Cheeta	F	29	Bilinga	02/07/2019	3	PM	1	No contact E	0	0	0	0	1	1	4.15	1	1
Cheeta	F	29	Bilinga	03/07/2019	4	PM	1	No contact E	2	1	0	0	0	3	6.03	1	0
Cheeta	F	29	Bilinga	17/07/2019	6	PM	1	No contact E	4	3	0	2	0	9	10.00	1	1
Cheeta	F	29	Bilinga	18/07/2019	7	PM	1	No contact E	0	0	0	0	0	0	2.20	0	0
Cheeta	F	29	Bilinga	22/07/2019	8	PM	1	No contact E	1	0	0	0	0	1	10.00	1	0
Cheeta	F	29	Bilinga	31/07/2019	9	PM	1	No contact E	4	0	0	4	5	13	10.00	1	1
Cheeta	F	29	Bilinga	09/08/2019	10	PM	1	No contact E	2	1	0	3	0	6	8.97	1	1
Cheeta	F	29	Bilinga	03/09/2019	12	PM	1	No contact E	4	2	0	3	0	9	10.00	1	1
Cheeta	F	29	Bilinga	17/06/2019	1	AM	1	In contact	6	5	0	2	0	13	10.97	1	1
Cheeta	F	29	Bilinga	02/07/2019	3	AM	1	In contact	3	3	0	1	0	7	6.02	1	1
Cheeta	F	29	Bilinga	12/07/2019	5	AM	1	In contact	1	3	0	0	0	4	5.42	1	0
Cheeta	F	29	Bilinga	17/07/2019	6	AM	1	In contact	0	0	0	0	0	0	0.90	0	0
Cheeta	F	29	Bilinga	18/07/2019	7	AM	1	In contact	1	0	0	0	0	1	0.78	1	0
Cheeta	F	29	Bilinga	22/07/2019	8	AM	1	In contact	5	7	2	0	0	14	6.00	1	0
Cheeta	F	29	Bilinga	19/08/2019	11	AM	1	In contact	0	1	0	0	0	1	1.13	1	0
Cheeta	F	29	Bilinga	03/09/2019	12	AM	1	In contact	0	0	0	0	0	0	0.45	0	0
Cheeta	F	29	Bilinga	17/06/2019	1	PM	1	In contact	4	5	1	5	1	16	8.55	1	1
Cheeta	F	29	Bilinga	21/06/2019	2	PM	1	In contact	2	2	0	3	0	7	2.35	1	1
Cheeta	F	29	Bilinga	12/07/2019	5	PM	1	In contact	0	0	0	1	0	1	1.35	1	1
Cheeta	F	29	Bilinga	17/07/2019	6	PM	1	In contact	1	0	0	0	0	1	1.10	1	0
Cheeta	F	29	Bilinga	03/09/2019	12	PM	1	In contact	0	0	0	0	0	0	0.32	0	0
Coco	F	25	Bilinga	25/06/2019	2	AM	0	No contact C	0	0	0	2	0	2	2.78	1	1
Coco	F	25	Bilinga	26/06/2019	3	AM	0	No contact C	0	0	0	7	0	7	4.52	1	1
Coco	F	25	Bilinga	27/06/2019	4	AM	0	No contact C	0	0	0	1	0	1	5.35	1	1
Coco	F	25	Bilinga	15/07/2019	6	AM	0	No contact C	0	4	2	0	1	7	8.52	1	1
Coco	F	25	Bilinga	16/07/2019	7	AM	0	No contact C	0	0	0	0	0	0	7.42	0	0
Coco	F	25	Bilinga	23/07/2019	8	AM	0	No contact C	0	0	0	1	0	1	10.00	1	1
Coco	F	25	Bilinga	29/07/2019	9	AM	0	No contact C	0	1	0	1	0	2	10.00	1	1
Coco	F	25	Bilinga	14/08/2019	10	AM	0	No contact C	1	0	1	1	2	5	10.00	1	1
Coco	F	25	Bilinga	22/08/2019	11	AM	0	No contact C	1	0	0	2	0	3	8.87	1	1
Coco	F	25	Bilinga	12/09/2019	12	AM	0	No contact C	1	4	3	1	0	9	20.00	1	1
Coco	F	25	Bilinga	25/06/2019	2	PM	0	No contact C	1	0	0	0	0	1	5.93	1	0
Coco	F	25	Bilinga	26/06/2019	3	PM	0	No contact C	2	0	0	1	0	3	2.18	1	1
Coco	F	25	Bilinga	27/06/2019	4	PM	0	No contact C	4	0	0	1	0	5	3.27	1	1
Coco	F	25	Bilinga	15/07/2019	6	PM	0	No contact C	1	0	0	0	0	1	6.60	1	0
Coco	F	25	Bilinga	23/07/2019	8	PM	0	No contact C	4	2	0	2	0	8	6.63	1	1
Coco	F	25	Bilinga	29/07/2019	9	PM	0	No contact C	3	0	0	0	0	3	6.37	1	0
Coco	F	25	Bilinga	14/08/2019	10	PM	0	No contact C	1	0	0	1	0	2	8.78	1	1
Coco	F	25	Bilinga	22/08/2019	11	PM	0	No contact C	2	2	0	6	0	10	7.70	1	1
Coco	F	25	Bilinga	12/09/2019	12	PM	0	No contact C	4	2	0	0	0	6	11.98	1	0
Coco	F	25	Bilinga	17/06/2019	1	AM	1	No contact E	1	3	2	0	0	6	9.22	1	0
Coco	F	25	Bilinga	21/06/2019	2	AM	1	No contact E	1	2	0	3	0	6	3.67	1	1
Coco	F	25	Bilinga	02/07/2019	3	AM	1	No contact E	4	1	0	8	0	13	8.80	1	1
Coco	F	25	Bilinga	03/07/2019	4	AM	1	No contact E	2	2	0	0	0	4	6.10	1	0
Coco	F	25	Bilinga	17/07/2019	6	AM	1	No contact E	0	0	0	1	0	1	4.82	1	1
Coco	F	25	Bilinga	18/07/2019	7	AM	1	No contact E	1	0	1	1	0	3	8.93	1	1
Coco	F	25	Bilinga	22/07/2019	8	AM	1	No contact E	0	0	0	2	0	2	7.58	1	1
Coco	F	25	Bilinga	31/07/2019	9	AM	1	No contact E	0	0	0	1	0	1	4.83	1	1
Coco	F	25	Bilinga	09/08/2019	10	AM	1	No contact E	1	0	0	4	0	5	10.00	1	1
Coco	F	25	Bilinga	03/09/2019	12	AM	1	No contact E	3	1	0	0	0	4	7.27	1	0
Coco	F	25	Bilinga	17/06/2019	1	PM	1	No contact E	1	0	1	2	0	4	4.63	1	1
Coco	F	25	Bilinga	21/06/2019	2	PM	1	No contact E	14	1	0	9	1	25	10.00	1	1
Coco	F	25	Bilinga	02/07/2019	3	PM	1	No contact E	1	0	0	1	0	2	6.07	1	1
Coco	F	25	Bilinga	03/07/2019	4	PM	1	No contact E	4	6	0	1	0	11	8.92	1	1
Coco	F	25	Bilinga	18/07/2019	7	PM	1	No contact E	4	0	0	3	0	7	10.00	1	1
Coco	F	25	Bilinga	31/07/2019	9	PM	1	No contact E	0	0	0	0	0	0	3.53	0	0
Coco	F	25	Bilinga	09/08/2019	10	PM	1	No contact E	6	1	0	8	0	15	9.57	1	1
Coco	F	25	Bilinga	03/09/2019	12	PM	1	No contact E	2	0	0	2	0	4	2.33	1	1
Coco	F	25	Bilinga	17/06/2019	1	AM	1	In contact	7	0	0	0	0	7	10.92	1	0
Coco	F	25	Bilinga	21/06/2019	2	AM	1	In contact	4	2	0	8	0	14	10.85	1	1
Coco	F	25	Bilinga	02/07/2019	3	AM	1	In contact	7	5	0	7	1	20	11.18	1	1
Coco	F	25	Bilinga	03/07/2019	4	AM	1	In contact	1	2	0	2	0	5	2.23	1	1
Coco	F	25	Bilinga	12/07/2019	5	AM	1	In contact	0	0	2	0	0	2	10.98	1	0
Coco	F	25	Bilinga	17/07/2019	6	AM	1	In contact	5	0	0	3	0	8	11.03	1	1
Coco	F	25	Bilinga	18/07/2019	7	AM	1	In contact	2	5	1	3	1	12	8.98	1	1
Coco	F	25	Bilinga	22/07/2019	8	AM	1	In contact	4	1	1	2	0	8	10.98	1	1
Coco	F	25	Bilinga	31/07/2019	9	AM	1	In contact	10	4	0	1	0	15	10.98	1	1
Coco	F	25	Bilinga	09/08/2019	10	AM	1	In contact	14	3	1	8	2	28	10.97	1	1
Coco	F	25	Bilinga	19/08/2019	11	AM	1	In contact	9	4	0	1	0	14	10.98	1	1
Coco	F	25	Bilinga	03/09/2019	12	AM	1	In contact	6	6	0	2	0	14	10.78	1	1
Coco	F	25	Bilinga	21/06/2019	2	PM	1	In contact	12	8	0	9	1	30	10.12	1	1
Coco	F	25	Bilinga	03/07/2019	4	PM	1	In contact	6	4	0	4	0	14	10.98	1	1
Coco	F	25	Bilinga	18/07/2019	7	PM	1	In contact	10	2	0	2	0	14	7.02	1	1
Coco	F	25	Bilinga	31/07/2019	9	PM	1	In contact	5	1	0	2	0	8	10.73	1	1
Coco	F	25	Bilinga	09/08/2019	10	PM	1	In contact	4	1	0	7	0	12	5.70	1	1
Coco	F	25	Bilinga	19/08/2019	11	PM	1	In contact	6	6	0	5	0	17	10.98	1	1
Coco	F	25	Bilinga	03/09/2019	12	PM	1	In contact	15	3	1	2	2	23	10.98	1	1
Juanito	M	16	Mutamba	25/04/2019	1	AM	0	No contact C	2	0	0	0	1	3	7.93	1	1
Juanito	M	16	Mutamba	01/05/2019	2	AM	0	No contact C	3	2	0	3	0	8	9.73	1	1
Juanito	M	16	Mutamba	07/05/2019	3	AM	0	No contact C	0	0	0	1	0	1	9.00	1	1
Juanito	M	16	Mutamba	15/05/2019	6	AM	0	No contact C	1	0	0	1	0	2	5.63	1	1
Juanito	M	16	Mutamba	16/05/2019	7	AM	0	No contact C	3	0	0	0	0	3	8.82	1	0
Juanito	M	16	Mutamba	22/05/2019	8	AM	0	No contact C	2	3	0	0	0	5	8.40	1	0
Juanito	M	16	Mutamba	29/05/2019	9	AM	0	No contact C	0	0	0	0	0	0	6.18	0	0
Juanito	M	16	Mutamba	03/06/2019	10	AM	0	No contact C	0	2	0	1	0	3	10.70	1	1
Juanito	M	16	Mutamba	13/06/2019	11	AM	0	No contact C	0	0	0	0	0	0	10.00	0	0
Juanito	M	16	Mutamba	19/06/2019	12	AM	0	No contact C	0	0	0	0	0	0	2.72	0	0
Juanito	M	16	Mutamba	25/04/2019	1	PM	0	No contact C	0	0	0	1	1	2	10.00	1	1
Juanito	M	16	Mutamba	01/05/2019	2	PM	0	No contact C	0	0	1	2	0	3	8.78	1	1
Juanito	M	16	Mutamba	07/05/2019	3	PM	0	No contact C	0	0	0	0	0	0	10.00	0	0
Juanito	M	16	Mutamba	15/05/2019	6	PM	0	No contact C	1	0	0	0	1	2	5.77	1	1
Juanito	M	16	Mutamba	16/05/2019	7	PM	0	No contact C	0	0	0	0	0	0	1.12	0	0
Juanito	M	16	Mutamba	29/05/2019	9	PM	0	No contact C	0	0	0	0	0	0	10.00	0	0
Juanito	M	16	Mutamba	03/06/2019	10	PM	0	No contact C	1	0	0	0	0	1	17.67	1	0
Juanito	M	16	Mutamba	13/06/2019	11	PM	0	No contact C	3	0	0	3	0	6	10.00	1	1
Juanito	M	16	Mutamba	19/06/2019	12	PM	0	No contact C	0	1	0	0	0	1	8.22	1	0
Juanito	M	16	Mutamba	18/04/2019	1	AM	1	No contact E	2	0	0	0	0	2	10.00	1	0
Juanito	M	16	Mutamba	24/04/2019	2	AM	1	No contact E	0	0	0	2	0	2	7.67	1	1
Juanito	M	16	Mutamba	26/04/2019	3	AM	1	No contact E	1	0	0	1	0	2	8.58	1	1
Juanito	M	16	Mutamba	02/05/2019	4	AM	1	No contact E	0	0	0	11	0	11	10.00	1	1
Juanito	M	16	Mutamba	06/05/2019	5	AM	1	No contact E	0	0	0	1	0	1	5.13	1	1
Juanito	M	16	Mutamba	08/05/2019	6	AM	1	No contact E	1	0	0	0	0	1	10.00	1	0
Juanito	M	16	Mutamba	13/05/2019	7	AM	1	No contact E	0	0	0	0	0	0	10.00	0	0
Juanito	M	16	Mutamba	28/05/2019	9	AM	1	No contact E	2	0	0	0	0	2	9.85	1	0
Juanito	M	16	Mutamba	05/06/2019	11	AM	1	No contact E	2	0	0	0	1	3	10.00	1	1
Juanito	M	16	Mutamba	14/06/2019	12	AM	1	No contact E	0	0	0	0	2	2	5.55	1	1
Juanito	M	16	Mutamba	18/04/2019	1	PM	1	No contact E	0	0	0	0	0	0	10.00	0	0
Juanito	M	16	Mutamba	24/04/2019	2	PM	1	No contact E	2	1	0	0	0	3	10.00	1	0
Juanito	M	16	Mutamba	26/04/2019	3	PM	1	No contact E	1	0	0	1	0	2	7.73	1	1
Juanito	M	16	Mutamba	02/05/2019	4	PM	1	No contact E	0	0	0	0	0	0	3.98	0	0
Juanito	M	16	Mutamba	06/05/2019	5	PM	1	No contact E	1	0	0	0	0	1	8.42	1	0
Juanito	M	16	Mutamba	08/05/2019	6	PM	1	No contact E	2	0	0	0	0	2	1.58	1	0
Juanito	M	16	Mutamba	13/05/2019	7	PM	1	No contact E	0	0	1	0	0	1	8.07	1	0
Juanito	M	16	Mutamba	28/05/2019	9	PM	1	No contact E	2	0	0	0	0	2	9.83	1	0
Juanito	M	16	Mutamba	05/06/2019	11	PM	1	No contact E	0	0	1	0	0	1	7.75	1	0
Juanito	M	16	Mutamba	14/06/2019	12	PM	1	No contact E	0	0	0	1	0	1	10.00	1	1
Juanito	M	16	Mutamba	24/04/2019	2	AM	1	In contact	0	0	0	0	0	0	0.55	0	0
Juanito	M	16	Mutamba	26/04/2019	3	AM	1	In contact	1	0	0	2	0	3	2.38	1	1
Juanito	M	16	Mutamba	08/05/2019	6	AM	1	In contact	1	0	0	3	0	4	3.98	1	1
Marco	M	35	Mutamba	25/04/2019	1	AM	0	No contact C	1	1	0	1	5	8	9.30	1	1
Marco	M	35	Mutamba	01/05/2019	2	AM	0	No contact C	5	1	0	3	0	9	9.75	1	1
Marco	M	35	Mutamba	07/05/2019	3	AM	0	No contact C	2	1	0	4	1	8	9.68	1	1
Marco	M	35	Mutamba	15/05/2019	6	AM	0	No contact C	1	0	0	0	1	2	5.45	1	1
Marco	M	35	Mutamba	16/05/2019	7	AM	0	No contact C	0	5	0	1	1	7	9.72	1	1
Marco	M	35	Mutamba	22/05/2019	8	AM	0	No contact C	6	5	0	1	0	12	9.75	1	1
Marco	M	35	Mutamba	29/05/2019	9	AM	0	No contact C	1	0	0	1	0	2	8.85	1	1
Marco	M	35	Mutamba	03/06/2019	10	AM	0	No contact C	1	0	0	9	0	10	9.82	1	1
Marco	M	35	Mutamba	13/06/2019	11	AM	0	No contact C	1	0	0	3	0	4	10.00	1	1
Marco	M	35	Mutamba	25/04/2019	1	PM	0	No contact C	1	0	0	1	0	2	10.00	1	1
Marco	M	35	Mutamba	01/05/2019	2	PM	0	No contact C	2	2	0	3	1	8	8.32	1	1
Marco	M	35	Mutamba	07/05/2019	3	PM	0	No contact C	0	0	0	0	0	0	10.00	0	0
Marco	M	35	Mutamba	15/05/2019	6	PM	0	No contact C	0	0	0	2	1	3	8.88	1	1
Marco	M	35	Mutamba	16/05/2019	7	PM	0	No contact C	3	2	0	0	0	5	5.85	1	0
Marco	M	35	Mutamba	22/05/2019	8	PM	0	No contact C	5	1	0	4	0	10	8.35	1	1
Marco	M	35	Mutamba	29/05/2019	9	PM	0	No contact C	0	0	0	1	0	1	8.62	1	1
Marco	M	35	Mutamba	03/06/2019	10	PM	0	No contact C	0	0	1	3	0	4	7.92	1	1
Marco	M	35	Mutamba	13/06/2019	11	PM	0	No contact C	2	0	0	0	1	3	7.73	1	1
Marco	M	35	Mutamba	19/06/2019	12	PM	0	No contact C	0	0	0	0	0	0	5.78	0	0
Marco	M	35	Mutamba	18/04/2019	1	AM	1	No contact E	1	0	0	0	0	1	8.08	1	0
Marco	M	35	Mutamba	24/04/2019	2	AM	1	No contact E	7	3	0	15	0	25	10.00	1	1
Marco	M	35	Mutamba	26/04/2019	3	AM	1	No contact E	1	0	0	4	0	5	9.82	1	1
Marco	M	35	Mutamba	02/05/2019	4	AM	1	No contact E	3	0	0	2	0	5	10.00	1	1
Marco	M	35	Mutamba	06/05/2019	5	AM	1	No contact E	1	0	2	2	0	5	5.95	1	1
Marco	M	35	Mutamba	08/05/2019	6	AM	1	No contact E	1	0	0	0	0	1	4.72	1	0
Marco	M	35	Mutamba	13/05/2019	7	AM	1	No contact E	4	2	0	0	0	6	3.38	1	0
Marco	M	35	Mutamba	28/05/2019	9	AM	1	No contact E	6	2	0	4	1	13	7.77	1	1
Marco	M	35	Mutamba	05/06/2019	11	AM	1	No contact E	0	0	1	0	0	1	8.97	1	0
Marco	M	35	Mutamba	14/06/2019	12	AM	1	No contact E	0	0	0	3	4	7	7.85	1	1
Marco	M	35	Mutamba	18/04/2019	1	PM	1	No contact E	4	0	0	0	0	4	9.32	1	0
Marco	M	35	Mutamba	24/04/2019	2	PM	1	No contact E	0	0	0	0	0	0	9.73	0	0
Marco	M	35	Mutamba	26/04/2019	3	PM	1	No contact E	0	0	0	1	0	1	9.37	1	1
Marco	M	35	Mutamba	02/05/2019	4	PM	1	No contact E	5	0	0	4	1	10	10.00	1	1
Marco	M	35	Mutamba	06/05/2019	5	PM	1	No contact E	2	1	0	2	1	6	7.60	1	1
Marco	M	35	Mutamba	08/05/2019	6	PM	1	No contact E	2	0	0	1	0	3	7.47	1	1
Marco	M	35	Mutamba	13/05/2019	7	PM	1	No contact E	4	0	0	0	0	4	3.90	1	0
Marco	M	35	Mutamba	28/05/2019	9	PM	1	No contact E	1	0	0	0	0	1	7.12	1	0
Marco	M	35	Mutamba	05/06/2019	11	PM	1	No contact E	4	0	0	1	0	5	14.63	1	1
Marco	M	35	Mutamba	14/06/2019	12	PM	1	No contact E	1	0	0	0	0	1	1.95	1	0
Marco	M	35	Mutamba	24/04/2019	2	AM	1	In contact	4	1	0	11	2	18	4.92	1	1
Marco	M	35	Mutamba	26/04/2019	3	AM	1	In contact	1	0	0	3	1	5	2.00	1	1
Marco	M	35	Mutamba	02/05/2019	4	AM	1	In contact	1	0	0	0	0	1	1.47	1	0
Marco	M	35	Mutamba	21/05/2019	8	AM	1	In contact	10	2	0	18	3	33	9.85	1	1
Marco	M	35	Mutamba	28/05/2019	9	AM	1	In contact	5	0	0	45	7	57	10.88	1	1
Marco	M	35	Mutamba	30/05/2019	10	AM	1	In contact	1	0	2	2	0	5	2.55	1	1
Marco	M	35	Mutamba	14/06/2019	12	AM	1	In contact	1	0	0	0	0	1	0.78	1	0
Marco	M	35	Mutamba	08/05/2019	6	PM	1	In contact	2	0	0	10	0	12	0.93	1	1
Nico	M	18	Bilinga	15/07/2019	6	AM	0	No contact C	18	3	3	0	0	24	13.82	1	0
Nico	M	18	Bilinga	16/07/2019	7	AM	0	No contact C	1	1	0	1	0	3	0.85	1	1
Nico	M	18	Bilinga	23/07/2019	8	AM	0	No contact C	5	9	4	0	0	18	10.00	1	0
Nico	M	18	Bilinga	22/08/2019	11	AM	0	No contact C	0	0	0	0	0	0	0.20	0	0
Nico	M	18	Bilinga	25/06/2019	2	PM	0	No contact C	2	0	0	1	0	3	7.80	1	1
Nico	M	18	Bilinga	27/06/2019	4	PM	0	No contact C	4	1	0	1	1	7	6.32	1	1
Nico	M	18	Bilinga	15/07/2019	6	PM	0	No contact C	7	10	3	2	0	22	15.68	1	1
Nico	M	18	Bilinga	23/07/2019	8	PM	0	No contact C	4	1	0	0	0	5	5.95	1	0
Nico	M	18	Bilinga	29/07/2019	9	PM	0	No contact C	5	2	2	0	1	10	7.12	1	1
Nico	M	18	Bilinga	14/08/2019	10	PM	0	No contact C	1	1	0	1	0	3	10.00	1	1
Nico	M	18	Bilinga	22/08/2019	11	PM	0	No contact C	0	1	0	0	0	1	3.97	1	0
Nico	M	18	Bilinga	17/06/2019	1	AM	1	No contact E	5	2	0	0	0	7	9.72	1	0
Nico	M	18	Bilinga	21/06/2019	2	AM	1	No contact E	0	5	0	1	0	6	5.28	1	1
Nico	M	18	Bilinga	02/07/2019	3	AM	1	No contact E	1	0	2	0	0	3	8.70	1	0
Nico	M	18	Bilinga	03/07/2019	4	AM	1	No contact E	16	8	1	2	0	27	14.30	1	1
Nico	M	18	Bilinga	22/07/2019	8	AM	1	No contact E	3	2	0	0	0	5	6.57	1	0
Nico	M	18	Bilinga	31/07/2019	9	AM	1	No contact E	0	1	0	0	0	1	6.15	1	0
Nico	M	18	Bilinga	21/06/2019	2	PM	1	No contact E	3	2	0	0	1	6	9.72	1	1
Nico	M	18	Bilinga	02/07/2019	3	PM	1	No contact E	4	0	0	0	0	4	10.00	1	0
Nico	M	18	Bilinga	03/07/2019	4	PM	1	No contact E	2	3	0	0	0	5	7.17	1	0
Nico	M	18	Bilinga	17/07/2019	6	PM	1	No contact E	0	0	0	0	0	0	8.77	0	0
Nico	M	18	Bilinga	18/07/2019	7	PM	1	No contact E	0	0	0	0	0	0	3.82	0	0
Nico	M	18	Bilinga	31/07/2019	9	PM	1	No contact E	3	0	0	1	0	4	10.00	1	1
Nico	M	18	Bilinga	03/09/2019	12	PM	1	No contact E	7	3	0	0	0	10	20.15	1	0
Nico	M	18	Bilinga	17/06/2019	1	AM	1	In contact	9	20	0	0	1	30	10.98	1	1
Nico	M	18	Bilinga	02/07/2019	3	AM	1	In contact	1	2	0	0	0	3	1.38	1	0
Nico	M	18	Bilinga	03/07/2019	4	AM	1	In contact	0	3	0	1	0	4	2.03	1	1
Nico	M	18	Bilinga	12/07/2019	5	AM	1	In contact	0	2	0	0	0	2	1.50	1	0
Nico	M	18	Bilinga	17/07/2019	6	AM	1	In contact	8	12	0	0	0	20	4.30	1	0
Nico	M	18	Bilinga	22/07/2019	8	AM	1	In contact	0	0	0	0	0	0	0.70	0	0
Nico	M	18	Bilinga	31/07/2019	9	AM	1	In contact	4	2	0	1	0	7	3.73	1	1
Nico	M	18	Bilinga	09/08/2019	10	AM	1	In contact	3	0	0	0	0	3	0.83	1	0
Nico	M	18	Bilinga	19/08/2019	11	AM	1	In contact	0	0	0	0	0	0	0.72	0	0
Nico	M	18	Bilinga	21/06/2019	2	PM	1	In contact	4	4	2	1	0	11	10.58	1	1
Nico	M	18	Bilinga	02/07/2019	3	PM	1	In contact	4	4	0	0	0	8	6.82	1	0
Nico	M	18	Bilinga	17/07/2019	6	PM	1	In contact	0	1	0	0	0	1	1.47	1	0
Nico	M	18	Bilinga	19/08/2019	11	PM	1	In contact	2	1	0	0	0	3	0.73	1	0
Tico	M	34	Bilinga	25/06/2019	2	AM	0	No contact C	3	0	0	0	1	4	10.00	1	1
Tico	M	34	Bilinga	26/06/2019	3	AM	0	No contact C	0	2	0	3	0	5	7.33	1	1
Tico	M	34	Bilinga	27/06/2019	4	AM	0	No contact C	0	20	2	2	0	24	5.30	1	1
Tico	M	34	Bilinga	15/07/2019	6	AM	0	No contact C	1	1	0	2	0	4	1.43	1	1
Tico	M	34	Bilinga	16/07/2019	7	AM	0	No contact C	5	2	0	11	4	22	16.68	1	1
Tico	M	34	Bilinga	23/07/2019	8	AM	0	No contact C	0	7	1	4	0	12	8.25	1	1
Tico	M	34	Bilinga	29/07/2019	9	AM	0	No contact C	0	0	0	3	0	3	10.00	1	1
Tico	M	34	Bilinga	14/08/2019	10	AM	0	No contact C	0	0	0	0	0	0	10.00	0	0
Tico	M	34	Bilinga	22/08/2019	11	AM	0	No contact C	1	0	0	2	0	3	5.73	1	1
Tico	M	34	Bilinga	12/09/2019	12	AM	0	No contact C	5	0	0	0	0	5	10.00	1	0
Tico	M	34	Bilinga	25/06/2019	2	PM	0	No contact C	3	4	0	15	1	23	10.00	1	1
Tico	M	34	Bilinga	27/06/2019	4	PM	0	No contact C	0	8	2	5	0	15	7.45	1	1
Tico	M	34	Bilinga	15/07/2019	6	PM	0	No contact C	2	2	0	5	0	9	8.17	1	1
Tico	M	34	Bilinga	16/07/2019	7	PM	0	No contact C	0	2	0	2	2	6	20.00	1	1
Tico	M	34	Bilinga	23/07/2019	8	PM	0	No contact C	0	0	1	2	0	3	10.00	1	1
Tico	M	34	Bilinga	29/07/2019	9	PM	0	No contact C	0	0	0	0	0	0	5.63	0	0
Tico	M	34	Bilinga	14/08/2019	10	PM	0	No contact C	1	0	0	5	0	6	8.47	1	1
Tico	M	34	Bilinga	22/08/2019	11	PM	0	No contact C	0	1	0	0	0	1	7.05	1	0
Tico	M	34	Bilinga	12/09/2019	12	PM	0	No contact C	3	10	1	11	1	26	9.32	1	1
Tico	M	34	Bilinga	17/06/2019	1	AM	1	No contact E	0	0	1	3	0	4	10.00	1	1
Tico	M	34	Bilinga	21/06/2019	2	AM	1	No contact E	0	0	0	2	0	2	6.97	1	1
Tico	M	34	Bilinga	03/07/2019	4	AM	1	No contact E	3	5	0	6	0	14	9.43	1	1
Tico	M	34	Bilinga	17/07/2019	6	AM	1	No contact E	0	1	0	1	0	2	10.00	1	1
Tico	M	34	Bilinga	18/07/2019	7	AM	1	No contact E	3	1	1	4	0	9	10.00	1	1
Tico	M	34	Bilinga	22/07/2019	8	AM	1	No contact E	4	6	1	6	1	18	10.00	1	1
Tico	M	34	Bilinga	31/07/2019	9	AM	1	No contact E	0	4	0	1	0	5	8.53	1	1
Tico	M	34	Bilinga	09/08/2019	10	AM	1	No contact E	0	2	0	1	0	3	10.00	1	1
Tico	M	34	Bilinga	03/09/2019	12	AM	1	No contact E	0	1	0	2	0	3	10.00	1	1
Tico	M	34	Bilinga	17/06/2019	1	PM	1	No contact E	1	1	1	1	0	4	7.65	1	1
Tico	M	34	Bilinga	21/06/2019	2	PM	1	No contact E	2	1	0	1	0	4	9.75	1	1
Tico	M	34	Bilinga	02/07/2019	3	PM	1	No contact E	4	1	0	4	0	9	9.00	1	1
Tico	M	34	Bilinga	03/07/2019	4	PM	1	No contact E	0	1	0	1	0	2	9.07	1	1
Tico	M	34	Bilinga	17/07/2019	6	PM	1	No contact E	4	1	0	1	0	6	10.00	1	1
Tico	M	34	Bilinga	18/07/2019	7	PM	1	No contact E	2	1	0	0	1	4	5.08	1	1
Tico	M	34	Bilinga	22/07/2019	8	PM	1	No contact E	5	9	3	4	1	22	8.07	1	1
Tico	M	34	Bilinga	31/07/2019	9	PM	1	No contact E	0	1	0	2	0	3	10.00	1	1
Tico	M	34	Bilinga	09/08/2019	10	PM	1	No contact E	0	5	0	12	0	17	10.00	1	1
Tico	M	34	Bilinga	03/09/2019	12	PM	1	No contact E	1	28	0	7	0	36	8.37	1	1
Tico	M	34	Bilinga	22/07/2019	8	AM	1	In contact	0	0	0	0	0	0	1.33	0	0
Tom	M	34	Bilinga	25/06/2019	2	AM	0	No contact C	5	2	0	4	0	11	10.00	1	1
Tom	M	34	Bilinga	26/06/2019	3	AM	0	No contact C	5	3	0	21	2	31	10.00	1	1
Tom	M	34	Bilinga	27/06/2019	4	AM	0	No contact C	2	4	0	4	1	11	10.00	1	1
Tom	M	34	Bilinga	15/07/2019	6	AM	0	No contact C	2	0	0	1	0	3	6.30	1	1
Tom	M	34	Bilinga	16/07/2019	7	AM	0	No contact C	0	1	0	68	21	90	8.85	1	1
Tom	M	34	Bilinga	23/07/2019	8	AM	0	No contact C	4	1	0	0	1	6	10.00	1	1
Tom	M	34	Bilinga	29/07/2019	9	AM	0	No contact C	4	1	1	17	3	26	10.00	1	1
Tom	M	34	Bilinga	14/08/2019	10	AM	0	No contact C	0	0	0	2	0	2	5.85	1	1
Tom	M	34	Bilinga	22/08/2019	11	AM	0	No contact C	1	0	0	0	0	1	4.52	1	0
Tom	M	34	Bilinga	12/09/2019	12	AM	0	No contact C	3	1	0	2	0	6	10.00	1	1
Tom	M	34	Bilinga	25/06/2019	2	PM	0	No contact C	0	0	0	0	0	0	2.53	0	0
Tom	M	34	Bilinga	26/06/2019	3	PM	0	No contact C	0	0	0	0	0	0	7.13	0	0
Tom	M	34	Bilinga	27/06/2019	4	PM	0	No contact C	3	0	0	2	0	5	4.28	1	1
Tom	M	34	Bilinga	15/07/2019	6	PM	0	No contact C	0	0	0	4	0	4	4.80	1	1
Tom	M	34	Bilinga	16/07/2019	7	PM	0	No contact C	0	0	0	1	0	1	1.63	1	1
Tom	M	34	Bilinga	23/07/2019	8	PM	0	No contact C	2	0	0	1	0	3	7.28	1	1
Tom	M	34	Bilinga	29/07/2019	9	PM	0	No contact C	1	1	0	1	0	3	4.47	1	1
Tom	M	34	Bilinga	22/08/2019	11	PM	0	No contact C	0	0	0	0	0	0	2.07	0	0
Tom	M	34	Bilinga	12/09/2019	12	PM	0	No contact C	1	0	0	0	1	2	8.53	1	1
Tom	M	34	Bilinga	17/06/2019	1	AM	1	No contact E	2	7	0	1	2	12	10.00	1	1
Tom	M	34	Bilinga	21/06/2019	2	AM	1	No contact E	3	1	0	4	0	8	10.00	1	1
Tom	M	34	Bilinga	02/07/2019	3	AM	1	No contact E	3	18	0	7	4	32	10.00	1	1
Tom	M	34	Bilinga	03/07/2019	4	AM	1	No contact E	3	4	0	4	0	11	9.02	1	1
Tom	M	34	Bilinga	17/07/2019	6	AM	1	No contact E	1	1	1	5	4	12	7.78	1	1
Tom	M	34	Bilinga	18/07/2019	7	AM	1	No contact E	1	0	0	1	0	2	10.00	1	1
Tom	M	34	Bilinga	22/07/2019	8	AM	1	No contact E	1	3	0	3	0	7	6.48	1	1
Tom	M	34	Bilinga	09/08/2019	10	AM	1	No contact E	0	0	0	0	0	0	4.75	0	0
Tom	M	34	Bilinga	03/09/2019	12	AM	1	No contact E	0	0	0	4	0	4	6.70	1	1
Tom	M	34	Bilinga	21/06/2019	2	PM	1	No contact E	1	2	0	0	0	3	10.00	1	0
Tom	M	34	Bilinga	02/07/2019	3	PM	1	No contact E	2	0	0	1	0	3	5.52	1	1
Tom	M	34	Bilinga	03/07/2019	4	PM	1	No contact E	0	0	0	2	0	2	10.00	1	1
Tom	M	34	Bilinga	17/07/2019	6	PM	1	No contact E	1	0	0	3	1	5	16.90	1	1
Tom	M	34	Bilinga	18/07/2019	7	PM	1	No contact E	4	0	0	1	0	5	10.00	1	1
Tom	M	34	Bilinga	09/08/2019	10	PM	1	No contact E	0	0	0	0	0	0	2.00	0	0
Tom	M	34	Bilinga	03/09/2019	12	PM	1	No contact E	1	0	0	2	0	3	4.87	1	1
Tom	M	34	Bilinga	21/06/2019	2	AM	1	In contact	2	2	2	1	1	8	4.68	1	1
Tom	M	34	Bilinga	02/07/2019	3	AM	1	In contact	0	0	0	0	1	1	0.38	1	1
Tom	M	34	Bilinga	03/07/2019	4	AM	1	In contact	0	0	0	0	0	0	0.28	0	0
Tom	M	34	Bilinga	17/07/2019	6	AM	1	In contact	0	0	0	0	0	0	0.63	0	0
Tom	M	34	Bilinga	22/07/2019	8	AM	1	In contact	2	0	0	0	0	2	0.72	1	0
Tom	M	34	Bilinga	19/08/2019	11	AM	1	In contact	0	1	0	1	0	2	1.92	1	1
Tom	M	34	Bilinga	03/09/2019	12	AM	1	In contact	0	2	0	2	0	4	3.78	1	1
Tom	M	34	Bilinga	21/06/2019	2	PM	1	In contact	0	0	0	0	0	0	4.68	0	0
Tom	M	34	Bilinga	02/07/2019	3	PM	1	In contact	0	0	0	0	0	0	0.38	0	0
Tom	M	34	Bilinga	03/07/2019	4	PM	1	In contact	0	0	0	0	0	0	0.28	0	0
Tom	M	34	Bilinga	17/07/2019	6	PM	1	In contact	0	0	0	0	0	0	0.63	0	0
Tom	M	34	Bilinga	22/07/2019	8	PM	1	In contact	0	0	0	0	0	0	0.72	0	0
Tom	M	34	Bilinga	19/08/2019	11	PM	1	In contact	0	0	0	0	0	0	1.92	0	0
Tom	M	34	Bilinga	03/09/2019	12	PM	1	In contact	1	0	0	1	0	2	3.78	1	1
Toni	M	36	Mutamba	01/05/2019	2	AM	0	No contact C	4	1	0	1	1	7	9.60	1	1
Toni	M	36	Mutamba	07/05/2019	3	AM	0	No contact C	1	0	0	1	1	3	10.00	1	1
Toni	M	36	Mutamba	22/05/2019	8	AM	0	No contact C	0	0	0	2	0	2	6.77	1	1
Toni	M	36	Mutamba	29/05/2019	9	AM	0	No contact C	3	2	0	0	0	5	8.17	1	0
Toni	M	36	Mutamba	19/06/2019	12	AM	0	No contact C	1	1	1	7	1	11	10.00	1	1
Toni	M	36	Mutamba	25/04/2019	1	PM	0	No contact C	0	0	0	1	0	1	8.45	1	1
Toni	M	36	Mutamba	01/05/2019	2	PM	0	No contact C	3	0	0	1	0	4	10.00	1	1
Toni	M	36	Mutamba	07/05/2019	3	PM	0	No contact C	7	0	0	0	0	7	8.33	1	0
Toni	M	36	Mutamba	15/05/2019	6	PM	0	No contact C	6	0	0	0	0	6	9.72	1	0
Toni	M	36	Mutamba	16/05/2019	7	PM	0	No contact C	0	1	0	2	0	3	3.33	1	1
Toni	M	36	Mutamba	22/05/2019	8	PM	0	No contact C	0	0	0	0	0	0	4.98	0	0
Toni	M	36	Mutamba	29/05/2019	9	PM	0	No contact C	4	0	0	5	0	9	4.95	1	1
Toni	M	36	Mutamba	03/06/2019	10	PM	0	No contact C	1	3	0	2	0	6	8.48	1	1
Toni	M	36	Mutamba	13/06/2019	11	PM	0	No contact C	0	0	0	1	0	1	7.93	1	1
Toni	M	36	Mutamba	19/06/2019	12	PM	0	No contact C	2	0	0	1	0	3	10.00	1	1
Toni	M	36	Mutamba	18/04/2019	1	AM	1	No contact E	1	1	1	6	0	9	9.60	1	1
Toni	M	36	Mutamba	24/04/2019	2	AM	1	No contact E	1	0	0	1	0	2	7.70	1	1
Toni	M	36	Mutamba	26/04/2019	3	AM	1	No contact E	1	0	0	3	0	4	10.00	1	1
Toni	M	36	Mutamba	06/05/2019	5	AM	1	No contact E	8	1	0	3	1	13	14.73	1	1
Toni	M	36	Mutamba	08/05/2019	6	AM	1	No contact E	2	1	0	3	1	7	10.00	1	1
Toni	M	36	Mutamba	13/05/2019	7	AM	1	No contact E	0	0	0	0	1	1	10.00	1	1
Toni	M	36	Mutamba	28/05/2019	9	AM	1	No contact E	0	0	0	3	0	3	10.00	1	1
Toni	M	36	Mutamba	18/04/2019	1	PM	1	No contact E	1	1	0	2	0	4	8.88	1	1
Toni	M	36	Mutamba	26/04/2019	3	PM	1	No contact E	1	0	0	2	0	3	9.63	1	1
Toni	M	36	Mutamba	02/05/2019	4	PM	1	No contact E	2	0	0	5	0	7	10.00	1	1
Toni	M	36	Mutamba	06/05/2019	5	PM	1	No contact E	9	3	0	2	0	14	17.85	1	1
Toni	M	36	Mutamba	13/05/2019	7	PM	1	No contact E	12	0	0	0	0	12	9.43	1	0
Toni	M	36	Mutamba	28/05/2019	9	PM	1	No contact E	5	0	0	8	0	13	8.37	1	1
Toni	M	36	Mutamba	05/06/2019	11	PM	1	No contact E	2	0	0	2	0	4	9.95	1	1
Toni	M	36	Mutamba	14/06/2019	12	PM	1	No contact E	3	0	0	1	0	4	8.08	1	1
Toni	M	36	Mutamba	18/04/2019	1	AM	1	In contact	0	0	0	0	0	0	0.52	0	0
Toni	M	36	Mutamba	26/04/2019	3	PM	1	In contact	0	0	0	0	0	0	0.62	0	0
Victor	M	37	Bilinga	25/06/2019	2	AM	0	No contact C	1	0	0	5	0	6	9.47	1	1
Victor	M	37	Bilinga	26/06/2019	3	AM	0	No contact C	0	5	0	2	1	8	10.00	1	1
Victor	M	37	Bilinga	27/06/2019	4	AM	0	No contact C	2	3	0	1	1	7	10.00	1	1
Victor	M	37	Bilinga	15/07/2019	6	AM	0	No contact C	0	3	0	1	0	4	10.00	1	1
Victor	M	37	Bilinga	16/07/2019	7	AM	0	No contact C	0	0	0	1	0	1	3.52	1	1
Victor	M	37	Bilinga	23/07/2019	8	AM	0	No contact C	1	2	0	1	0	4	3.35	1	1
Victor	M	37	Bilinga	29/07/2019	9	AM	0	No contact C	3	6	0	6	1	16	18.57	1	1
Victor	M	37	Bilinga	14/08/2019	10	AM	0	No contact C	1	1	0	3	0	5	10.00	1	1
Victor	M	37	Bilinga	22/08/2019	11	AM	0	No contact C	1	4	0	4	0	9	10.00	1	1
Victor	M	37	Bilinga	12/09/2019	12	AM	0	No contact C	1	0	0	4	0	5	6.72	1	1
Victor	M	37	Bilinga	26/06/2019	2	PM	0	No contact C	0	1	0	2	0	3	10.00	1	1
Victor	M	37	Bilinga	15/07/2019	6	PM	0	No contact C	0	4	0	3	0	7	10.00	1	1
Victor	M	37	Bilinga	16/07/2019	7	PM	0	No contact C	0	0	0	6	0	6	10.00	1	1
Victor	M	37	Bilinga	23/07/2019	8	PM	0	No contact C	3	1	0	1	0	5	9.83	1	1
Victor	M	37	Bilinga	29/07/2019	9	PM	0	No contact C	0	0	0	0	0	0	5.90	0	0
Victor	M	37	Bilinga	14/08/2019	10	PM	0	No contact C	0	1	0	1	1	3	10.00	1	1
Victor	M	37	Bilinga	22/08/2019	11	PM	0	No contact C	2	3	0	0	0	5	9.13	1	0
Victor	M	37	Bilinga	12/09/2019	12	PM	0	No contact C	2	1	0	0	0	3	6.58	1	0
Victor	M	37	Bilinga	17/06/2019	1	AM	1	No contact E	2	0	0	3	1	6	10.00	1	1
Victor	M	37	Bilinga	21/06/2019	2	AM	1	No contact E	1	0	0	0	0	1	8.12	1	0
Victor	M	37	Bilinga	02/07/2019	3	AM	1	No contact E	0	15	0	4	0	19	10.00	1	1
Victor	M	37	Bilinga	03/07/2019	4	AM	1	No contact E	2	4	1	2	1	10	10.00	1	1
Victor	M	37	Bilinga	17/07/2019	6	AM	1	No contact E	1	1	0	1	0	3	10.00	1	1
Victor	M	37	Bilinga	18/07/2019	7	AM	1	No contact E	0	0	0	3	1	4	9.88	1	1
Victor	M	37	Bilinga	22/07/2019	8	AM	1	No contact E	1	0	0	1	0	2	7.58	1	1
Victor	M	37	Bilinga	31/07/2019	9	AM	1	No contact E	1	0	0	2	1	4	10.00	1	1
Victor	M	37	Bilinga	09/08/2019	10	AM	1	No contact E	0	0	0	0	0	0	7.55	0	0
Victor	M	37	Bilinga	03/09/2019	12	AM	1	No contact E	2	2	0	1	1	6	10.00	1	1
Victor	M	37	Bilinga	17/06/2019	1	PM	1	No contact E	1	1	0	0	0	2	1.85	1	0
Victor	M	37	Bilinga	21/06/2019	2	PM	1	No contact E	2	0	0	8	0	10	8.90	1	1
Victor	M	37	Bilinga	02/07/2019	3	PM	1	No contact E	0	0	0	3	0	3	9.23	1	1
Victor	M	37	Bilinga	03/07/2019	4	PM	1	No contact E	1	0	0	6	0	7	9.18	1	1
Victor	M	37	Bilinga	17/07/2019	6	PM	1	No contact E	1	6	0	13	0	20	10.00	1	1
Victor	M	37	Bilinga	18/07/2019	7	PM	1	No contact E	0	5	0	4	1	10	20.00	1	1
Victor	M	37	Bilinga	09/08/2019	10	PM	1	No contact E	0	0	0	2	0	2	7.52	1	1
Victor	M	37	Bilinga	03/09/2019	12	PM	1	No contact E	1	1	0	1	0	3	7.88	1	1
Victor	M	37	Bilinga	03/07/2019	4	AM	1	In contact	1	0	0	0	1	2	1.68	1	1
Victor	M	37	Bilinga	17/07/2019	6	AM	1	In contact	0	4	0	0	0	4	1.18	1	0
Victor	M	37	Bilinga	21/06/2019	2	PM	1	In contact	9	22	0	10	0	41	11.57	1	1
Victor	M	37	Bilinga	17/07/2019	6	PM	1	In contact	0	0	0	0	0	0	0.35	0	0
Victor	M	37	Bilinga	18/07/2019	7	PM	1	In contact	0	0	0	1	0	1	0.43	1	1
Victor	M	37	Bilinga	09/08/2019	10	PM	1	In contact	0	1	0	1	0	2	0.48	1	1
Waty	F	23	Mutamba	25/04/2019	1	AM	0	No contact C	0	0	0	0	1	1	7.50	1	1
Waty	F	23	Mutamba	01/05/2019	2	AM	0	No contact C	0	0	0	0	0	0	6.42	0	0
Waty	F	23	Mutamba	07/05/2019	3	AM	0	No contact C	2	0	0	1	1	4	9.35	1	1
Waty	F	23	Mutamba	15/05/2019	6	AM	0	No contact C	2	0	0	4	0	6	10.87	1	1
Waty	F	23	Mutamba	16/05/2019	7	AM	0	No contact C	1	0	0	0	1	2	5.07	1	1
Waty	F	23	Mutamba	22/05/2019	8	AM	0	No contact C	0	0	0	0	0	0	4.80	0	0
Waty	F	23	Mutamba	29/05/2019	9	AM	0	No contact C	4	0	0	1	0	5	9.05	1	1
Waty	F	23	Mutamba	03/06/2019	10	AM	0	No contact C	0	0	0	0	0	0	1.15	0	0
Waty	F	23	Mutamba	13/06/2019	11	AM	0	No contact C	0	1	0	0	0	1	4.07	1	0
Waty	F	23	Mutamba	19/06/2019	12	AM	0	No contact C	2	2	0	0	0	4	5.83	1	0
Waty	F	23	Mutamba	25/04/2019	1	PM	0	No contact C	0	0	0	1	0	1	6.88	1	1
Waty	F	23	Mutamba	01/05/2019	2	PM	0	No contact C	0	0	0	0	0	0	3.68	0	0
Waty	F	23	Mutamba	07/05/2019	3	PM	0	No contact C	0	0	0	3	0	3	5.32	1	1
Waty	F	23	Mutamba	15/05/2019	6	PM	0	No contact C	2	0	0	0	0	2	12.10	1	0
Waty	F	23	Mutamba	16/05/2019	7	PM	0	No contact C	0	0	0	0	0	0	7.03	0	0
Waty	F	23	Mutamba	22/05/2019	8	PM	0	No contact C	0	0	0	2	0	2	4.50	1	1
Waty	F	23	Mutamba	29/05/2019	9	PM	0	No contact C	0	0	0	1	1	2	9.35	1	1
Waty	F	23	Mutamba	03/06/2019	10	PM	0	No contact C	2	1	0	0	0	3	7.08	1	0
Waty	F	23	Mutamba	13/06/2019	11	PM	0	No contact C	0	0	0	3	0	3	6.80	1	1
Waty	F	23	Mutamba	19/06/2019	12	PM	0	No contact C	1	3	0	1	0	5	14.27	1	1
Waty	F	23	Mutamba	18/04/2019	1	AM	1	No contact E	0	0	0	0	0	0	0.08	0	0
Waty	F	23	Mutamba	24/04/2019	2	AM	1	No contact E	1	0	0	0	0	1	9.48	1	0
Waty	F	23	Mutamba	26/04/2019	3	AM	1	No contact E	1	0	0	0	0	1	5.55	1	0
Waty	F	23	Mutamba	02/05/2019	4	AM	1	No contact E	2	0	0	0	0	2	7.75	1	0
Waty	F	23	Mutamba	06/05/2019	5	AM	1	No contact E	3	3	0	1	0	7	8.45	1	1
Waty	F	23	Mutamba	08/05/2019	6	AM	1	No contact E	0	0	0	2	0	2	10.00	1	1
Waty	F	23	Mutamba	13/05/2019	7	AM	1	No contact E	1	0	0	2	0	3	9.53	1	1
Waty	F	23	Mutamba	28/05/2019	9	AM	1	No contact E	0	0	0	0	0	0	2.08	0	0
Waty	F	23	Mutamba	05/06/2019	11	AM	1	No contact E	0	0	0	0	0	0	4.40	0	0
Waty	F	23	Mutamba	14/06/2019	12	AM	1	No contact E	0	0	0	0	0	0	3.47	0	0
Waty	F	23	Mutamba	18/04/2019	1	PM	1	No contact E	1	0	0	1	1	3	10.00	1	1
Waty	F	23	Mutamba	24/04/2019	2	PM	1	No contact E	0	1	0	0	0	1	8.82	1	0
Waty	F	23	Mutamba	26/04/2019	3	PM	1	No contact E	1	0	0	0	0	1	2.33	1	0
Waty	F	23	Mutamba	02/05/2019	4	PM	1	No contact E	1	0	0	2	0	3	7.47	1	1
Waty	F	23	Mutamba	06/05/2019	5	PM	1	No contact E	1	0	0	0	0	1	10.00	1	0
Waty	F	23	Mutamba	08/05/2019	6	PM	1	No contact E	0	0	0	0	0	0	2.97	0	0
Waty	F	23	Mutamba	13/05/2019	7	PM	1	No contact E	0	0	0	0	0	0	5.67	0	0
Waty	F	23	Mutamba	28/05/2019	9	PM	1	No contact E	1	0	0	0	0	1	10.00	1	0
Waty	F	23	Mutamba	05/06/2019	11	PM	1	No contact E	2	0	0	0	0	2	6.98	1	0
Waty	F	23	Mutamba	14/06/2019	12	PM	1	No contact E	1	0	0	2	1	4	8.58	1	1
Waty	F	23	Mutamba	24/04/2019	2	AM	1	In contact	1	0	0	3	0	4	9.33	1	1
Waty	F	23	Mutamba	26/04/2019	3	AM	1	In contact	7	0	0	1	0	8	10.32	1	1
Waty	F	23	Mutamba	02/05/2019	4	AM	1	In contact	0	0	0	0	0	0	2.17	0	0
Waty	F	23	Mutamba	06/05/2019	5	AM	1	In contact	1	0	0	6	2	9	10.98	1	1
Waty	F	23	Mutamba	08/05/2019	6	AM	1	In contact	1	0	0	6	0	7	10.97	1	1
Waty	F	23	Mutamba	13/05/2019	7	AM	1	In contact	1	1	0	3	1	6	9.50	1	1
Waty	F	23	Mutamba	21/05/2019	8	AM	1	In contact	4	0	0	0	0	4	10.88	1	0
Waty	F	23	Mutamba	28/05/2019	9	AM	1	In contact	1	1	0	11	1	14	6.73	1	1
Waty	F	23	Mutamba	30/05/2019	10	AM	1	In contact	4	2	0	2	0	8	10.98	1	1
Waty	F	23	Mutamba	05/06/2019	11	AM	1	In contact	0	0	0	0	0	0	1.10	0	0
Waty	F	23	Mutamba	14/06/2019	12	AM	1	In contact	0	0	0	1	2	3	3.75	1	1
Waty	F	23	Mutamba	24/04/2019	2	PM	1	In contact	0	0	0	0	1	1	4.50	1	1
Waty	F	23	Mutamba	13/05/2019	7	PM	1	In contact	0	0	0	0	0	0	2.47	0	0
